# Supplementary material for: Use of transcriptomics and co-expression networks to analyze the interconnections between nitrogen assimilation and photorespiratory metabolism
Source: J Exp Bot. 2016 Apr 25;67(10):3095–108. doi: 10.1093/jxb/erw170 (PMC4867901; doi:10.1093/jxb/erw170)
Supplement: Supplementary Data [file supp_erw170_Supplementary_table_S2.xls]

## Sheet: Cluster1
Supplementary Table S2. Differentially expressed genes in plants grown with different nitrogen sources (nitrate, ammonium, mixed and nodulated plants) divided in different clusters.
	Expression								Log2(Fold change) with p<0.01 (0 if it is not significant)						Kazusa 2.5	Kazuza3.0	Description	Mapman Pathway
Probeset	Nitrate(A)	Nitrate(B)	Ammonium(A)	Ammonium(B)	Mixed(A)	Mixed(B)	Nodules(A)	Nodules(B)	Ammonium-Nitrate	Mixed-Nitrate	Nodules-Nitrate	Mixed-Ammonium	Nodules-Ammonium	Nodules-Mixed
Ljwgs_014782.1	3.95376	4.1289	4.30344	4.1289	4.54661	4.60335	4.71742	4.76462	0	0	0.699693	0	0	0	NA	NA	Proprietary Lotus japonicus similar to At1g06240: unknown protein (At1g06240)moderately similar to ( 292)AT1G06240| Symbols: | oxidoreductase/ transition metal ion binding | chr1:1911165-1912874 FORWARDCOG2833 DUF455	not assigned.unknown
Ljwgs_025594.1	7.02058	6.89628	7.02785	7.02993	7.06806	7.04844	7.45786	7.36135	0	0	0.451176	0	0.380715	0	NA	NA	Proprietary Lotus japonicus similar to O04698: (O04698) CHLOROPLAST DNA-BINDING PROTEIN PD3weakly similar to ( 182)AT4G00990| Symbols: | transcription factor jumonji (jmjC) domain-containing protein | chr4:427035-431535 FORWARDnot assigned	protein.degradation.ubiquitin.E3.RING
Ljwgs_029340.2	7.61606	7.61651	7.41412	7.4051	7.47113	7.60174	7.83246	7.74038	0	0	0	0	0.376814	0	LjSGA_029340.2	Lj1g3v3150040.2***Lj1g3v3150040.1	Proprietary Lotus japonicus similar to At5g36250: protein phosphatase-2C PP2C-likevery weakly similar to (71.6)AT5G36250| Symbols: | protein phosphatase 2C, putative / PP2C, putative | chr5:14299820-14301606 FORWARD	protein.postranslational modification
Ljwgs_030453.1	11.8384	12.172	11.3624	11.6954	12.3103	12.3956	12.9703	13.0579	0	0	0	0	1.48521	0	chr4.CM0227.500.r2.m	Lj4g3v0620190.1	Proprietary Lotus japonicus similar to Q40313: (Q40313) S-ADENOSYL-L-METHIONINE:TRANS-CAFFEOYL-COAmoderately similar to ( 276)AT4G34050| Symbols: | caffeoyl-CoA 3-O-methyltransferase, putative | chr4:16310849-16311978 FORWARDmoderately similar to ( 287)CAMT_MEDSACaffeoyl-CoA O-methyltransferase - Medicago sativa (Alfalfa)not assigned Methyltransf_3 COG4122	secondary metabolism.phenylpropanoids.lignin biosynthesis.CCoAOMT
Ljwgs_051770.2	6.93105	6.90006	6.70729	6.4183	7.1554	7.40563	7.93108	7.84585	0	0	0.972913	0	1.32567	0	LjSGA_051770.2	Lj3g3v2128240.1	Proprietary Lotus japonicus similar to Q9FSC6: (Q9FSC6) CINNAMOYL-COA REDUCTASE (EC 1.2.1.44)weakly similar to ( 146)AT1G15950| Symbols: IRX4, ATCCR1, CCR1 | CCR1 (CINNAMOYL COA REDUCTASE 1) | chr1:5478849-5481943 FORWARDvery weakly similar to (89.7)DFRA_DIACADihydroflavonol-4-reductase - Dianthus caryophyllus (Carnation) (Clove pink)not assigned not assigned WcaG	secondary metabolism.flavonoids.dihydroflavonols
Ljwgs_051806.1	5.39644	5.61457	5.71755	5.7581	6.20081	6.0181	6.93437	6.6302	0	0	1.27678	0	1.04446	0	NA	NA	Proprietary Lotus japonicus hypothetical protein	not assigned.unknown
Ljwgs_064366.1	5.34635	5.33522	5.47963	5.40498	5.53901	5.54289	6.05924	6.03056	0	0.200165	0.704118	0	0.602598	0.503953	NA	NA	Proprietary Lotus japonicus similar to At5g24280: putative proteinweakly similar to ( 130)AT5G24280| Symbols: | ATP binding | chr5:8251381-8261431 REVERSE	not assigned.unknown
Ljwgs_080867.1	5.64011	5.69857	5.49371	5.48769	6.07672	5.78124	6.65188	6.38578	0	0	0	0	1.02813	0	LjSGA_080867.1	Lj0g3v0335479.1	Proprietary Lotus japonicus similar to At3g48770: hypothetical proteinmoderately similar to ( 348)AT3G48770| Symbols: | ATP binding / DNA binding | chr3:18090246-18097802 REVERSE	not assigned.unknown
Ljwgs_084910.1.1	6.23233	6.28184	6.03744	5.97717	6.06532	6.08736	6.55068	6.54682	-0.249779	0	0.291661	0	0.54144	0.472409	chr6.LjT35D18.100.r2.m	Lj6g3v1126350.2***Lj6g3v1126350.1	Proprietary Lotus japonicus similar to At3g17440: unknown proteinvery weakly similar to (72.4)AT3G17440| Symbols: NPSN13, ATNPSN13 | NPSN13 (novel plant SNARE 13) | chr3:5970159-5972296 REVERSE	cell. vesicle transport
Ljwgs_089764.1	4.07106	4.09236	3.75444	3.75444	4.12373	4.21396	4.65794	4.4673	0	0	0	0	0.808179	0	NA	Lj2g3v2904580.1***Lj4g3v0684160.1***Lj3g3v0429570.1***Lj1g3v4058660.1***Lj3g3v2576890.1***Lj0g3v0005039.1***Lj0g3v0040499.1***Lj4g3v1333660.1***Lj5g3v1204380.1***Lj6g3v0292000.1***Lj1g3v4450460.1***Lj4g3v0451170.1***Lj3g3v0339200.1	Proprietary Lotus japonicus hypothetical proteinrve	not assigned.unknown
Ljwgs_092060.1	11.1396	10.9717	10.8343	10.7533	10.9591	10.8802	11.5088	11.6109	0	0	0	0	0.766022	0.640192	LjSGA_092060.1	Lj0g3v0066299.2	Proprietary Lotus japonicus similar to At1g48320: F11A17.13weakly similar to ( 155)AT1G48320| Symbols: | thioesterase family protein | chr1:17858692-17859245 REVERSEnot assigned PaaI_thioesterase PaaI PRK10293 PRK10254	not assigned.no ontology
Ljwgs_094337.1	4.79417	4.74458	4.35282	4.49955	4.80711	4.85152	4.89156	4.94815	0	0	0	0.403133	0.493671	0	LjSGA_094337.1	NA	Proprietary Lotus japonicus similar to Q9ZTV0: (Q9ZTV0) 5,10-METHYLENETETRAHYDROFOLATE DEHYDROGENASvery weakly similar to (91.7)AT3G12290| Symbols: | tetrahydrofolate dehydrogenase/cyclohydrolase, putative | chr3:3919598-3921333 FORWARDnot assigned not assigned THF_DHG_CYH_C FolD PRK10792	C1-metabolism.Methylenetetrahydrofolate dehydrogenase & Methenyltetrahydrofolate cyclohydrolase
Ljwgs_094613.1	4.43848	4.49955	4.68624	4.72084	4.59963	4.51146	4.77454	4.86085	0	0	0.348684	0	0	0	NA	Lj0g3v0049929.1	Proprietary Lotus japonicus hypothetical proteinrve	not assigned.unknown
Ljwgs_097484.1.1	18.4543	18.4543	18.3485	18.3055	18.5622	18.4696	18.5622	18.5712	0	0	0	0	0.239734	0	NA	NA	Proprietary Lotus japonicus similar to YC68_PINTH: (P52807) HYPOTHETICAL 8.1 KDA PROTEIN YCF68 IN Tvery weakly similar to (52.8)YCF68_PINTHUncharacterized protein ycf68 - Pinus thunbergii (Green pine) (Japanese black pine)	not assigned.unknown
Ljwgs_104654.1	5.39644	5.40498	5.23344	5.37705	6.10188	5.73458	6.5783	6.31053	0	0	0	0	1.13917	0	LjSGA_104654.1	Lj0g3v0232319.1	Proprietary Lotus japonicus similar to At3g48770: hypothetical proteinmoderately similar to ( 365)AT3G48770| Symbols: | ATP binding / DNA binding | chr3:18090246-18097802 REVERSE	not assigned.unknown
Ljwgs_104873.1	6.99995	7.11043	7.17613	7.24551	7.47113	7.56411	7.66575	7.70905	0	0.462431	0.632208	0	0.476582	0	NA	Lj5g3v1129570.1***Lj2g3v1022250.1***Lj2g3v1277620.2***Lj5g3v0659870.1	Proprietary Lotus japonicus similar to At4g15090: unknown proteinvery weakly similar to (57.8)AT4G15090| Symbols: FAR1 | FAR1 (FAR-RED IMPAIRED RESPONSE 1); zinc ion binding | chr4:8614980-8617867 FORWARD	signalling.light
Ljwgs_105777.2	5.91427	5.80078	5.91875	5.98858	6.1885	6.30598	6.35637	6.46957	0	0	0.555441	0	0	0	chr1.CM0375.660.r2.a	Lj2g3v0636500.1	Proprietary Lotus japonicus similar to O04180: (O04180) PGE1 PROTEIN	not assigned.unknown
Ljwgs_106948.1	6.06329	5.97	5.81846	5.91875	6.42304	6.13047	6.89628	6.96645	0	0	0.914717	0	1.06276	0	LjSGA_061427.1***LjSGA_104654.1***LjSGA_106948.1	Lj0g3v0352309.1***Lj0g3v0232319.1	Proprietary Lotus japonicus similar to At3g48770: hypothetical proteinweakly similar to ( 152)AT3G48770| Symbols: | ATP binding / DNA binding | chr3:18090246-18097802 REVERSE	not assigned.unknown
Ljwgs_110028.2	4.82631	4.90366	4.90667	4.98847	5.01381	4.98847	5.14701	5.19211	0	0	0.304578	0	0	0	NA	NA	Proprietary Lotus japonicus similar to Q9XIG5: (Q9XIG5) T10P12.3 PROTEINrve	not assigned.unknown
Ljwgs_132128.1	5.13166	5.06319	5.15968	5.24775	5.34635	5.39216	5.49371	5.46541	0	0	0.382131	0	0	0	NA	NA	Proprietary Lotus japonicus similar to O65525: (O65525) HYPOTHETICAL 92.8 KDA PROTEINvery weakly similar to (64.7)AT4G32760| Symbols: | protein transporter | chr4:15799381-15803837 FORWARDnot assigned	cell. vesicle transport
Ljwgs_144113.1	4.96845	4.97707	4.44677	4.29887	4.65794	4.72767	5.09783	5.07126	-0.599939	0	0	0	0.711729	0.391744	NA	NA	Proprietary Lotus japonicus similar to At1g48580: hypothetical proteinweakly similar to ( 127)AT1G48580| Symbols: | similar to hypothetical protein MtrDRAFT_AC137078g21v1 [Medicago truncatula] (GB:ABE81435.1) | chr1:17962071-17964278 REVERSE	not assigned.unknown
TC17584	4.20909	4.59218	4.80711	4.61075	5.96134	5.90377	6.81612	6.22873	0	0	2.12179	0	1.8135	0	NA	NA	TIGR	not assigned.unknown
TC7859	9.7443	9.75028	9.43846	9.5211	9.76217	10.1118	10.4673	10.4407	0	0	0	0	0.974214	0	NA	NA	TIGR	not assigned.unknown
TM0746.13	4.20909	4.1289	4.27578	4.21396	4.37905	4.41754	4.45912	4.52718	0	0	0.324162	0	0	0	NA	NA	Proprietary Lotus japonicus similar to At3g42420: putative proteinvery weakly similar to (64.3)AT2G05080| Symbols: | similar to unknown protein [Arabidopsis thaliana] (TAIR:AT3G13250.1); similar to ATP binding / helicase [Arabidopsis thaliana] (TAIR:AT5G37110.1); similar to AT hook motif-containing protein-related [Arabidopsis thaliana] (TAIR:AT3G42100.1); similar to hypothetical protein 27.t0003…	DNA.unspecified
TM1408.4	5.15716	5.12134	5.01938	4.98847	5.3857	5.56019	5.87179	5.73458	0	0	0.663938	0	0.799259	0	LjT44J06.20.r2.d	NA	Proprietary Lotus japonicus similar to At1g30410: hypothetical proteinvery weakly similar to (80.9)AT1G30410| Symbols: ATMRP13 | ATMRP13 (Arabidopsis thaliana multidrug resistance-associated protein 13) | chr1:10739339-10746999 FORWARDnot assigned	transport.ABC transporters and multidrug resistance systems
TM1489.5	7.89043	7.51122	8.15606	7.97367	8.21733	8.80935	9.59461	9.54314	0	0	1.86805	0	0	0	chr6.CM0114.170.r2.m	Lj6g3v2006230.1	Proprietary Lotus japonicus similar to At5g47220: ethylene responsive element binding factor 2 (ATERF2) (sp|O80338)very weakly similar to (96.3)AT5G47220| Symbols: ATERF2, ATERF-2, ERF2 | ATERF-2/ATERF2/ERF2 (ETHYLENE RESPONSE FACTOR 2); DNA binding / transcription factor/ transcriptional activator | chr5:19189250-19189981 REVERSEvery weakly similar to (91.3)ERF1_TOBACEthylene-responsive transcri…	RNA.regulation of transcription.AP2/EREBP, APETALA2/Ethylene-responsive element binding protein family***hormone metabolism.ethylene.signal transduction
TM1554.16	10.1907	10.1858	10.0059	10.0386	10.3775	10.4297	10.5564	10.48	0	0	0.329918	0.381411	0.495964	0	chr5.CM0345.20.r2.m	Lj5g3v0510720.1	Proprietary Lotus japonicus similar to At4g31860: protein phosphatase 2C - like proteinhighly similar to ( 530)AT4G31860| Symbols: | protein phosphatase 2C, putative / PP2C, putative | chr4:15406691-15408595 REVERSEnot assigned not assigned not assigned not assigned not assigned not assigned PP2Cc PP2Cc PP2C PTC1	protein.postranslational modification
chr1.CM0039.36	4.68624	4.64719	4.44677	4.46322	4.76462	4.70018	4.86085	4.86085	-0.211718	0	0.194141	0.277406	0.405859	0	NA	NA	Proprietary Lotus japonicus similar to AAK50002: (AAK50002) ORF73not assigned not assigned not assigned not assigned not assigned not assigned not assigned not assigned Atrophin-1 Tymo_45kd_70kd Smc PRK07003 Extensin_2 PRK03918 SbcC APC_basic	not assigned.unknown
chr1.CM0269.31	18.5315	18.5315	18.3851	18.4396	18.5315	18.49	18.6234	18.5948	0	0	0	0	0.196754	0	chr1.CM0269.240.r2.m	NA	Proprietary Lotus japonicus similar to YC68_PINTH: (P52807) HYPOTHETICAL 8.1 KDA PROTEIN YCF68 IN Tvery weakly similar to (52.8)YCF68_PINTHUncharacterized protein ycf68 - Pinus thunbergii (Green pine) (Japanese black pine)	not assigned.unknown
chr1.TM1168.6	8.97422	8.8382	8.64	8.6631	9.06254	8.97673	9.49153	9.3685	0	0	0.5238	0	0.778464	0	chr1.CM0163.310.r2.d	NA	Proprietary Lotus japonicus similar to At5g28680: receptor-like protein kinase precursor - likevery weakly similar to (90.1)AT5G28680| Symbols: | protein kinase family protein | chr5:10719441-10722017 REVERSEvery weakly similar to (58.9)NORK_PEANodulation receptor kinase precursor - Pisum sativum (Garden pea)not assigned not assigned not assigned S_TKc Pkinase S_TKc TyrKc Pkinase_Tyr PTKc	signalling.receptor kinases.Catharanthus roseus-like RLK1
chr1.TM1671.13	4.04399	4.16955	4.51934	4.55813	4.18945	4.35282	4.77454	5.03046	0	0	0.795733	0	0	0	NA	NA	Proprietary Lotus japonicus hypothetical protein	not assigned.unknown
chr2.CM0002.39.1	6.36186	6.28184	5.97	6.0181	6.54971	6.46753	6.62564	6.6302	-0.327805	0	0.306067	0.514574	0.633872	0	chr2.CM0002.280.r2.d	NA	Proprietary Lotus japonicus similar to At5g05570: putative proteinvery weakly similar to (87.0)AT5G05570| Symbols: | transducin family protein / WD-40 repeat family protein | chr5:1656767-1663729 FORWARD	not assigned.no ontology
chr2.CM0249.94	11.0467	11.0672	10.0706	10.1249	10.8304	10.8506	11.4149	11.0864	-0.959208	0	0	0	1.15287	0	chr2.CM0249.1420.r2.m	Lj2g3v1734710.1	Proprietary Lotus japonicus similar to Q9SDZ1: (Q9SDZ1) ISOFLAVONE REDUCTASE HOMOLOG 1moderately similar to ( 409)AT1G75280| Symbols: | isoflavone reductase, putative | chr1:28255691-28257016 FORWARDmoderately similar to ( 410)IFRH_TOBACIsoflavone reductase homolog A622 - Nicotiana tabacum (Common tobacco)not assigned NmrA COG0702 COG2910 Epimerase WcaG 3Beta_HSD	secondary metabolism.flavonoids.isoflavonols
chr4.CM0006.66	11.1016	11.0268	10.8704	10.6226	11.3057	11.2437	11.7505	11.4849	0	0	0	0	0.87121	0	NA	NA	Proprietary Lotus japonicus hypothetical proteinmoderately similar to ( 283)AT2G36895| Symbols: | similar to Os03g0152600 [Oryza sativa (japonica cultivar-group)] (GB:NP_001048993.1); similar to expressed protein [Oryza sativa (japonica cultivar-group)] (GB:ABF94025.1) | chr2:15496255-15497375 REVERSE	not assigned.unknown
chr4.CM0025.34	5.18964	5.31724	5.7581	5.7124	6.0181	6.08736	6.41883	6.41672	0.481807	0.799289	1.16433	0	0.682525	0.365043	chr4.CM0004.1440.r2.m	NA	Proprietary Lotus japonicus similar to At4g23885: unknown proteinvery weakly similar to (57.0)AT4G23885| Symbols: | similar to unknown protein [Arabidopsis thaliana] (TAIR:AT5G24165.1) | chr4:12419482-12420250 FORWARD	not assigned.unknown
chr4.CM0061.26	8.68364	8.66865	8.36931	8.51408	9.79664	9.97539	10.8783	10.0951	0	0	0	0	2.04505	0	chr4.CM0061.190.r2.m	Lj4g3v2093610.2	Proprietary Lotus japonicus similar to At3g21240: putative 4-coumarate:CoA ligase 2highly similar to ( 691)AT3G21240| Symbols: AT4CL2, 4CL2 | 4CL2 (4-coumarate:CoA ligase 2); 4-coumarate-CoA ligase | chr3:7454503-7457320 REVERSEhighly similar to ( 713)4CL2_TOBAC4-coumarate--CoA ligase 2 - Nicotiana tabacum (Common tobacco)not assigned not assigned not assigned not assigned not assigned not assign…	secondary metabolism.phenylpropanoids.lignin biosynthesis.4CL
chr4.CM0061.34	6.76812	6.64379	5.71755	5.87717	6.55739	6.15852	8.06202	7.88814	0	0	1.26913	0	2.17772	1.61713	chr4.CM0061.260.r2.m	Lj4g3v2093700.2	Proprietary Lotus japonicus similar to At5g57500: unknown proteinmoderately similar to ( 459)AT5G57500| Symbols: | transferase, transferring glycosyl groups | chr5:23303632-23304751 REVERSEnot assigned not assigned	protein.glycosylation
chr4.CM0244.29	12.0639	12.0117	11.9539	11.9402	12.2217	12.0992	12.8188	12.9274	0	0	0.835305	0	0.926059	0.712696	chr4.CM0244.650.r2.m	Lj4g3v1983260.2***Lj4g3v1983260.1	Proprietary Lotus japonicus similar to At1g52760: lipase like proteinhighly similar to ( 531)AT1G52760| Symbols: | esterase/lipase/thioesterase family protein | chr1:19655046-19656244 FORWARDnot assigned not assigned not assigned not assigned not assigned not assigned not assigned not assigned not assigned not assigned not assigned not assigned not assigned not assigned not assigned not assigned …	not assigned.no ontology
chr4.CM0307.1	10.2569	10.378	10.0047	10.0334	10.1217	10.2468	10.6355	10.8733	0	0	0	0	0.735372	0	chr4.CM0307.10.r2.m***chr6.LjT23A02.10.r2.m	Lj4g3v2819890.1***Lj6g3v0527170.1	Proprietary Lotus japonicus similar to At2g22250: putative aspartate aminotransferasemoderately similar to ( 423)AT2G22250| Symbols: ATAAT, AAT, MEE17 | AAT/ATAAT/MEE17 (maternal effect embryo arrest 17); aspartate transaminase | chr2:9465091-9467377 REVERSEvery weakly similar to (53.5)1A1C_SOYBN1-aminocyclopropane-1-carboxylate synthase - Glycine max (Soybean)not assigned not assigned not assign…	amino acid metabolism.degradation.aromatic aa.tyrosine***amino acid metabolism.synthesis.central amino acid metabolism.aspartate.aspartate aminotransferase
chr4.CM0500.3.2	5.86871	5.87179	5.93947	5.89924	5.96134	5.97	6.18478	6.10319	0	0	0.273738	0	0.224629	0	chr4.CM0087.1140.r2.d	Lj4g3v1720850.1	Proprietary Lotus japonicus similar to At5g60980: ras-GTPase-activating protein SH3-domain binding protein - likevery weakly similar to (91.3)AT5G60980| Symbols: | nuclear transport factor 2 (NTF2) family protein / RNA recognition motif (RRM)-containing protein | chr5:24561214-24563253 FORWARDnot assigned NTF2	protein.targeting.nucleus
chr4.CM0500.9.1	10.2627	10.3159	9.91223	9.96902	10.0413	10.0605	10.6724	10.4515	0	0	0	0	0.621291	0	chr4.CM0087.1220.r2.d	Lj4g3v1720820.1	Proprietary Lotus japonicus similar to At1g74210: glycerophosphodiester phosphodiesterase like proteinweakly similar to ( 145)AT1G74210| Symbols: | glycerophosphoryl diester phosphodiesterase family protein | chr1:27914057-27916446 FORWARDnot assigned glpQ GDPD	lipid metabolism.lipid degradation.lysophospholipases.glycerophosphodiester phosphodiesterase
chr4.TM0238.13	6.59425	6.55835	6.45113	6.4501	6.45216	6.45833	6.9203	6.89628	-0.125683	-0.121055	0.331985	0	0.457668	0.453039	NA	NA	Proprietary Lotus japonicus similar to At3g13250: hypothetical proteinmoderately similar to ( 431)AT3G13250| Symbols: | similar to AT hook motif-containing protein-related [Arabidopsis thaliana] (TAIR:AT1G35940.1); similar to unknown protein [Arabidopsis thaliana] (TAIR:AT3G30560.1); similar to AT hook motif-containing protein-related [Arabidopsis thaliana] (TAIR:AT3G42100.1); similar to hypothet…	DNA.unspecified
chr4.TM1335.2	4.47543	4.61075	4.78111	4.86085	5.16472	5.18221	5.26895	5.58106	0	0	0.881916	0	0	0	chr4.LjT45J24.20.r2.m	NA	Proprietary Lotus japonicus similar to At2g23150: putative metal ion transporter (NRAMP)moderately similar to ( 466)AT2G23150| Symbols: ATNRAMP3, NRAMP3 | NRAMP3 (NRAMP metal ion transporter 3); manganese ion transporter/ metal ion transporter | chr2:9863502-9865645 REVERSEnot assigned Nramp PRK00701 MntH Lung_7-TM_R	transport.metal
chr5.CM0096.104.1	5.39644	5.35077	5.00541	4.86085	5.18964	5.19457	6.05924	5.78288	0	0	0	0	0.987925	0.728953	NA	NA	Proprietary Lotus japonicus hypothetical protein	not assigned.unknown
chr5.CM0200.51	13.6248	13.7101	13.4251	13.3135	13.8624	13.7607	14.3157	14.1364	0	0	0	0	0.856724	0	chr5.CM0200.3250.r2.m	NA	Proprietary Lotus japonicus similar to At4g34230: cinnamyl alcohol dehydrogenase like proteinmoderately similar to ( 478)AT4G34230| Symbols: ATCAD5, CAD-5, CAD5 | CAD5 (CINNAMYL ALCOHOL DEHYDROGENASE 5) | chr4:16386902-16388670 REVERSEhighly similar to ( 543)CADH_MEDSACinnamyl alcohol dehydrogenase - Medicago sativa (Alfalfa)not assigned not assigned not assigned not assigned not assigned AdhP PR…	secondary metabolism.phenylpropanoids.lignin biosynthesis.CAD
chr5.CM0909.50	5.24537	5.60719	5.00541	4.98847	6.28763	6.33083	7.54541	8.13953	0	0	2.41619	0	2.84553	0	chr5.CM0909.170.r2.m***chr5.CM0909.200.r2.m	NA	Proprietary Lotus japonicus similar to Q9FQE3: (Q9FQE3) GLUTATHIONE S-TRANSFERASE GST 15 (EC 2.5.1.weakly similar to ( 174)AT2G29460| Symbols: GST22, ATGSTU4 | ATGSTU4 (GLUTATHIONE S-TRANSFERASE 22); glutathione transferase | chr2:12633766-12634677 REVERSEweakly similar to ( 185)GSTX3_TOBACProbable glutathione S-transferase - Nicotiana tabacum (Common tobacco)not assigned not assigned not assigne…	misc.glutathione S transferases
gi45350731	11.4427	11.7953	11.0696	11.1463	12.0203	12.2516	12.739	12.8947	0	0	1.1979	0	1.70896	0	NA	NA	GenBank AV767454 Lotus japonicus Young plants (two-weeks old) Lotus corniculatus var. japonicus cDNA clone MWM177c03_f 3', mRNA sequence reverse complement	not assigned.unknown
gi45352217	10.5112	10.4502	10.0789	10.0057	10.5825	10.704	10.7883	10.7409	-0.438384	0	0	0.600921	0.722296	0	NA	Lj6g3v1904540.1	GenBank AV768947 Lotus japonicus Young plants (two-weeks old) Lotus corniculatus var. japonicus cDNA clone MWL022g06_f 3', mRNA sequence reverse complement	not assigned.unknown
gi45398549	3.95376	4.04399	4.04399	4.29887	4.62544	4.48351	4.94815	5.03046	0	0	0.990432	0	0.817879	0	NA	NA	GenBank AV774875 Lotus japonicus Pods (20-30 mm in length) Lotus corniculatus var. japonicus cDNA clone MPD074g04_f 3', mRNA sequence reverse complement	not assigned.unknown
gi45399430	8.10277	8.11046	7.82652	7.72704	8.89291	8.37583	9.20165	8.9969	0	0	0	0	1.3225	0	NA	NA	GenBank AV775761 Lotus japonicus Pods (20-30 mm in length) Lotus corniculatus var. japonicus cDNA clone MPD088a10_f 3', mRNA sequence reverse complement	not assigned.unknown
gi45408846	7.30716	7.4051	6.88945	6.85792	7.92404	7.88795	8.47673	8.0126	0	0	0	0	1.37098	0	NA	NA	GenBank BP031686 Lotus corniculatus var. japonicus flower Lotus corniculatus var. japonicus cDNA clone MF064c01_f 3', mRNA sequence reverse complement	not assigned.unknown
gi45608220	9.57281	9.68944	9.34067	9.15954	9.77529	9.77468	10.0428	10.0295	0	0	0	0.524876	0.786086	0	NA	NA	GenBank BP051540 Lotus corniculatus var. japonicus pods (less than 20 mm in length) Lotus corniculatus var. japonicus cDNA clone SPD094g10_f 3', mRNA sequence reverse complement	not assigned.unknown
gi45623315	9.73724	9.90519	9.91737	10.007	10.379	10.3822	11.3554	11.0476	0	0	1.38029	0	1.23931	0	NA	NA	GenBank BP066570 Lotus corniculatus var. japonicus mature nodule Lotus corniculatus var. japonicus cDNA clone GENLf078a07 3', mRNA sequence reverse complement	not assigned.unknown
gi45624802	8.52575	8.42991	8.06943	8.13215	8.40645	8.34372	8.63093	8.54567	-0.377039	0	0	0	0.487512	0	NA	NA	GenBank BP068059 Lotus corniculatus var. japonicus nodulating root Lotus corniculatus var. japonicus cDNA clone GNf010a11 3', mRNA sequence reverse complement	not assigned.unknown
gi45626277	8.31144	8.19934	7.93698	7.86358	7.94065	8.09916	8.85524	9.13922	0	0	0	0	1.09695	0.977325	NA	NA	GenBank BP069540 Lotus corniculatus var. japonicus nodulating root Lotus corniculatus var. japonicus cDNA clone GNf030d07 3', mRNA sequence reverse complement	not assigned.unknown
gi45630055	8.12668	8.06842	7.74017	7.749	8.42099	8.58448	8.87986	8.74807	0	0	0.716416	0.758149	1.06938	0	NA	Lj1g3v4615500.1	GenBank BP073353 Lotus corniculatus var. japonicus nodulating root Lotus corniculatus var. japonicus cDNA clone GNf081e11 3', mRNA sequence reverse complement	not assigned.unknown
gi45635125	7.33591	7.42989	7.14588	7.04878	7.19163	7.31794	7.63432	7.61444	0	0	0	0	0.527053	0	NA	NA	GenBank BP078464 Lotus japonicus roots Lotus corniculatus var. japonicus cDNA clone MR032d09_f 3', mRNA sequence reverse complement	not assigned.unknown
gi45641448	7.80571	7.90235	7.63432	7.63432	7.79317	7.67062	8.65495	8.55121	0	0	0.749052	0	0.968759	0.871187	NA	Lj6g3v0000200.1***Lj5g3v1207740.2***Lj5g3v1207740.1	GenBank BP084787 Lotus japonicus roots Lotus corniculatus var. japonicus cDNA clone MRL021d04_f 3', mRNA sequence reverse complement	not assigned.unknown
gi7678146	4.20909	4.28967	4.51934	4.49955	4.35282	4.41754	4.71742	4.78111	0	0	0.499886	0	0	0.36409	NA	NA	GenBank AV428764 Lotus japonicus young plants (two-week old) Lotus corniculatus var. japonicus cDNA clone MWM052h01_r 5', mRNA sequence	not assigned.unknown

## Sheet: Cluster2
	Expression								Log2(Fold change) with p<0.01 (0 if it is not significant)						Kazusa 2.5	Kazuza3.0	Description	Mapman Pathway
Probeset	Nitrate(A)	Nitrate(B)	Ammonium(A)	Ammonium(B)	Mixed(A)	Mixed(B)	Nodules(A)	Nodules(B)	Ammonium-Nitrate	Mixed-Nitrate	Nodules-Nitrate	Mixed-Ammonium	Nodules-Ammonium	Nodules-Mixed
BM1386.33	10.9579	10.9622	10.6997	10.7392	10.5003	10.6252	11.0767	11.2933	0	0	0	0	0	0.622253	chr6.CM0367.540.r2.d	Lj6g3v1786790.1	Proprietary Lotus japonicus similar to At4g22310: unknown proteinweakly similar to ( 195)AT4G22310| Symbols: | similar to unknown protein [Arabidopsis thaliana] (TAIR:AT4G14695.1); similar to Os08g0344300 [Oryza sativa (japonica cultivar-group)] (GB:NP_001061597.1); similar to Os07g0449100 [Oryza sativa (japonica cultivar-group)] (GB:NP_001059546.1); similar to Protein of unknown function UPF0041…	not assigned.unknown
Lj-MIR156	5.24537	5.21899	5.07394	5.10309	4.90817	4.90366	5.18964	5.15463	-0.143665	-0.326269	0	-0.182604	0	0.266222	NA	Lj4g3v3113940.1	Proprietary CM0042 521744..521874	not assigned.unknown
Lj-MIR169f	6.26553	6.13689	5.5867	5.40498	4.71399	4.21396	6.05924	5.86562	0	-1.73724	0	0	0	1.49846	NA	Lj0g3v0291909.1	Proprietary Ljwgs_058357 695..543	not assigned.unknown
Ljwgs_011924.1	10.9146	10.8899	10.7215	10.7288	10.1453	10.2456	11.3983	11.1155	0	-0.706799	0	0	0	1.06148	chr1.CM0133.1070.r2.m	Lj1g3v1788240.2***Lj1g3v1788240.1	Proprietary Lotus japonicus similar to At5g21930: metal-transporting ATPase - like proteinmoderately similar to ( 331)AT5G21930| Symbols: PAA2, HMA8 | PAA2 (P-type ATPase of Arabidopsis 2); ATPase, coupled to transmembrane movement of ions, phosphorylative mechanism | chr5:7243132-7248724 FORWARDvery weakly similar to (58.9)PMA4_NICPLPlasma membrane ATPase 4 - Nicotiana plumbaginifolia (Leadwort-…	transport.metal
Ljwgs_014584.2	4.79417	5.18964	4.68624	4.43432	4.24757	4.04399	5.87179	5.54675	0	0	0	0	0	1.56349	LjSGA_014584.2	NA	Proprietary Lotus japonicus similar to At3g10010: hypothetical proteinmoderately similar to ( 312)AT2G36490| Symbols: ROS1 | ROS1 (repressor of silencing1) | chr2:15315338-15321351 REVERSENth ENDO3c HhH-GPD ENDO3c COG2231	DNA.repair
Ljwgs_014824.2	6.67589	6.7321	5.81846	5.85786	5.26427	4.54661	7.23537	6.75649	0	0	0	0	0	2.0905	LjSGA_014824.2	Lj0g3v0308639.1	Proprietary Lotus japonicus similar to At5g51810: gibberellin 20-oxidase (emb|CAA58294.1)weakly similar to ( 124)AT5G51810| Symbols: GA20OX2, ATGA20OX2 | ATGA20OX2/GA20OX2 (Gibberellin 20 oxidase 2); gibberellin 20-oxidase | chr5:21072615-21073972 REVERSEweakly similar to ( 119)GAOX2_ORYSAnot assigned	hormone metabolism.gibberelin.synthesis-degradation.GA20 oxidase
Ljwgs_016816.2	6.98044	6.91657	6.88488	6.77843	6.29798	6.4008	7.02509	7.05591	0	-0.599118	0	-0.482263	0	0.691111	chr1.CM0001.110.r2.a	Lj1g3v3646510.2***Lj1g3v3646510.1	Proprietary Lotus japonicus similar to Q9SC14: (Q9SC14) DEOXYHYPUSINE SYNTHASE (EC 1.1.1.249)moderately similar to ( 263)AT5G05920| Symbols: EDA22, DHS | DHS (DHS) | chr5:1777903-1779700 REVERSEmoderately similar to ( 265)DHYS_DIACADeoxyhypusine synthase - Dianthus caryophyllus (Carnation) (Clove pink)not assigned DS DYS1 PRK03971 PRK01221 PRK00805 PRK02301 PRK02492 PRK00770	protein.synthesis.initiation.deoxyhypusine synthase***secondary metabolism.N misc.alkaloid-like
Ljwgs_017010.1	7.09172	6.68029	7.82254	7.71893	5.91577	6.08736	8.5206	7.94432	0	0	0	-1.76917	0	2.23089	chr5.CM0089.50.r2.m	Lj5g3v0085200.1	Proprietary Lotus japonicus similar to At5g42610: unknown proteinweakly similar to ( 158)AT5G42610| Symbols: | similar to unknown protein [Arabidopsis thaliana] (TAIR:AT2G23790.1); similar to Os10g0501500 [Oryza sativa (japonica cultivar-group)] (GB:NP_001064986.1); similar to Protein of unknown function DUF607 [Medicago truncatula] (GB:ABE78504.1); similar to Os03g0233000 [Oryza sativa (japonica…	not assigned.unknown
Ljwgs_017296.0.1	8.9357	9.22301	9.42034	9.43214	8.44189	8.59757	9.70141	9.45339	0	0	0	0	0	1.05767	LjSGA_017296.0.1	Lj1g3v4984100.1	Proprietary Lotus japonicus similar to At3g04730: auxin-induced protein	not assigned.unknown
Ljwgs_021608.1	7.06469	7.0244	7.14588	7.09732	6.76149	6.45833	7.77805	7.4696	0	0	0	0	0	1.01392	LjSGA_021608.1	Lj0g3v0256609.1	Proprietary Lotus japonicus similar to At1g05590: hypothetical proteinmoderately similar to ( 260)AT1G05590| Symbols: | glycosyl hydrolase family 20 protein | chr1:1669870-1671685 FORWARDnot assigned not assigned not assigned not assigned not assigned not assigned not assigned Glyco_hydro_20 Chb Glyco_hydro_20b PRK12323 PRK07003	not assigned.no ontology
Ljwgs_023263.1	5.95263	5.89924	4.80711	4.81674	4.49955	4.21396	5.26895	5.26895	-1.11401	-1.56919	0	0	0	0.9122	NA	NA	Proprietary Lotus japonicus similar to At2g27420: putative cysteine proteinaseweakly similar to ( 178)AT2G27420| Symbols: | cysteine proteinase, putative | chr2:11733389-11734597 REVERSEweakly similar to ( 174)CYSEP_RICCOVignain precursor - Ricinus communis (Castor bean)not assigned not assigned not assigned Peptidase_C1 Peptidase_C1A Pept_C1 Peptidase_C1A_CathepsinX Peptidase_C1 Peptidase_C1A_Ca…	protein.degradation.cysteine protease
Ljwgs_023403.1	9.97741	9.97539	9.78902	9.76854	9.45923	9.60165	10.1163	10.0699	0	-0.445962	0	0	0	0.562663	chr1.CM0410.440.r2.m***chr4.CM0432.840.r2.m	Lj1g3v3023880.2***Lj1g3v3023880.1	Proprietary Lotus japonicus similar to At2g47510: putative fumarasevery weakly similar to (95.9)AT2G47510| Symbols: FUM1 | FUM1 (FUMARASE 1) | chr2:19505684-19509090 FORWARDnot assigned fumC Fumarase_classII Aspartatase_like FumC aspA Aspartatase PRK12425 AspA Lyase_1 Lyase_I_like	TCA / org. transformation.TCA.fumarase
Ljwgs_023752.1	9.88292	9.96767	9.40207	9.41824	9.34061	9.03582	10.1143	10.0482	0	0	0	0	0	0.893054	NA	NA	Proprietary Lotus japonicus similar to At5g17990: anthranilate phosphoribosyltransferase, chloroplast precursor (sp|Q02166)weakly similar to ( 170)AT5G17990| Symbols: PAT1, TRP1 | TRP1 (TRYPTOPHAN BIOSYNTHESIS 1); anthranilate phosphoribosyltransferase | chr5:5957332-5959683 FORWARDnot assigned trpD TrpD Glycos_transf_3 PRK09522	amino acid metabolism.synthesis.aromatic aa.tryptophan.anthranilate phosphoribosyltransferase
Ljwgs_024122.1	8.66388	7.9549	7.38528	7.42465	6.98792	6.60726	9.65127	9.14823	0	0	0	0	0	2.60216	NA	NA	Proprietary Lotus japonicus similar to At5g24530: flavanone 3-hydroxylase-like proteinvery weakly similar to (79.7)AT5G24530| Symbols: | oxidoreductase, 2OG-Fe(II) oxygenase family protein | chr5:8378967-8383157 FORWARD	secondary metabolism.flavonoids.dihydroflavonols
Ljwgs_024129.1	7.02993	6.93732	7.21245	7.12343	6.37496	5.81526	8.02061	7.83917	0	0	0	0	0	1.83478	LjSGA_024129.1	NA	Proprietary Lotus japonicus similar to At1g17840: putative ABC transporter (At1g17840)moderately similar to ( 348)AT1G17840| Symbols: | ABC transporter family protein | chr1:6142863-6145887 FORWARDweakly similar to ( 137)PDR2_ORYSAnot assigned not assigned not assigned not assigned not assigned not assigned not assigned not assigned not assigned not assigned not assigned not assigned ABCG_White A…	transport.ABC transporters and multidrug resistance systems
Ljwgs_025174.1	9.19182	9.19782	9.17826	9.10328	7.85523	8.0084	9.47598	9.74004	0	-1.263	0	-1.20895	0	1.67619	chr1.CM0104.1920.r2.m	Lj1g3v3948070.1***Lj1g3v3948060.1	Proprietary Lotus japonicus similar to Q9SPM8: (Q9SPM8) NOD FACTOR BINDING LECTIN-NUCLEOTIDE PHOSPHvery weakly similar to (62.8)AT5G18280| Symbols: ATAPY2 | ATAPY2 (APYRASE 2) | chr5:6050801-6054025 REVERSEvery weakly similar to (80.9)NTPA_PEANucleoside-triphosphatase - Pisum sativum (Garden pea)not assigned not assigned GDA1_CD39	nucleotide metabolism.degradation
Ljwgs_027231.1	10.0892	10.0677	10.3254	10.3173	9.94182	9.79034	10.5285	10.4854	0	0	0.428557	-0.455256	0	0.640915	chr4.CM0172.210.r2.m	Lj4g3v1440730.1***Lj4g3v1440720.1	Proprietary Lotus japonicus similar to At3g26600: unknown proteinmoderately similar to ( 461)AT3G26600| Symbols: | armadillo/beta-catenin repeat family protein | chr3:9771126-9772973 FORWARDARM	not assigned.no ontology.armadillo/beta-catenin repeat family protein
Ljwgs_028535.1	5.86871	6.09001	6.56408	6.99995	5.26427	4.95107	7.66263	7.36135	0	0	1.53263	-1.67435	0	2.40433	LjSGA_028535.1	Lj0g3v0347439.2***Lj0g3v0347439.1***Lj0g3v0347449.2***Lj0g3v0347449.1	Proprietary Lotus japonicus similar to At4g21120: amino acid transport protein AAT1highly similar to ( 563)AT4G21120| Symbols: CAT1 | AAT1 (CATIONIC AMINO ACID TRANSPORTER 1); cationic amino acid transporter | chr4:11270329-11273786 FORWARDnot assigned not assigned not assigned not assigned not assigned PotE AA_permease LysP PRK11021 AnsP PRK10644 PRK11357 PRK10655 PRK10580 PRK11387 PRK11049 SdaC…	transport.amino acids
Ljwgs_033358.1	7.96323	8.15258	6.77637	7.1636	6.37496	5.19457	9.04438	9.06523	0	0	0	0	0	3.27004	LjSGA_033358.1***chr4.CM0387.1110.r2.m	Lj4g3v2401150.1	Proprietary Lotus japonicus similar to At1g17020: SRG1-like proteinmoderately similar to ( 345)AT1G17020| Symbols: ATSRG1, SRG1 | SRG1 (SENESCENCE-RELATED GENE 1); oxidoreductase, acting on paired donors, with incorporation or reduction of molecular oxygen, 2-oxoglutarate as one donor, and incorporation of one atom each of oxygen into both donors | chr1:5820251-5821734 FORWARDweakly similar to ( …	hormone metabolism.ethylene.synthesis-degradation
Ljwgs_035407.1	7.15414	7.14779	7.12601	7.12343	6.47566	6.85715	7.60498	7.56077	0	0	0	0	0	0.916477	chr5.CM0696.840.r2.a	NA	Proprietary Lotus japonicus similar to At5g02950: unknown proteinweakly similar to ( 178)AT5G02950| Symbols: | PWWP domain-containing protein | chr5:690951-692849 FORWARDPWWP PWWP	not assigned.no ontology
Ljwgs_039399.1	12.7651	12.8546	12.7192	12.5594	12.1687	12.1343	12.8849	13.0003	0	-0.658373	0	0	0	0.7911	NA	NA	Proprietary Lotus japonicus similar to Q43677: (Q43677) AUXIN-INDUCED PROTEINweakly similar to ( 117)AT1G23740| Symbols: | oxidoreductase, zinc-binding dehydrogenase family protein | chr1:8398234-8399645 REVERSEnot assigned	misc.oxidases - copper, flavone etc.
Ljwgs_039784.1.1	9.12613	8.93432	8.02615	8.3757	7.20422	6.4501	8.48115	8.51544	0	-2.20306	0	0	0	0	LjSGA_046729.1***chr3.LjB14I18.40.r2.a	Lj3g3v1101620.1	Proprietary Lotus japonicus similar to Q9M4H4: (Q9M4H4) PUTATIVE RIPENING-RELATED PROTEINmoderately similar to ( 262)KIWEL_ACTCH	development.unspecified
Ljwgs_040068.1	6.13561	6.21908	5.81846	6.0181	5.56971	5.27362	6.29912	6.31053	0	0	0	0	0	0.883158	chr1.CM0104.540.r2.m	Lj1g3v3904190.1	Proprietary Lotus japonicus similar to At3g26760: putative short chain alcohol dehydrogenaseweakly similar to ( 182)AT3G26760| Symbols: | short-chain dehydrogenase/reductase (SDR) family protein | chr3:9844876-9846136 FORWARDweakly similar to ( 105)TS2_MAIZESex determination protein tasselseed-2 - Zea mays (Maize)not assigned not assigned not assigned not assigned not assigned not assigned not as…	misc.short chain dehydrogenase/reductase (SDR)
Ljwgs_040780.1	5.13166	5.08461	5.18221	5.14447	5.01381	5.06319	5.24775	5.23344	0	0	0	0	0	0.202093	NA	NA	Proprietary Lotus japonicus hypothetical protein	not assigned.unknown
Ljwgs_045779.1.1	8.13103	8.28899	7.58985	7.89933	7.42937	7.49856	8.96775	8.74807	0	0	0	0	1.11332	1.39395	LjSGA_045779.1.1	Lj4g3v0434280.1	Proprietary Lotus japonicus similar to Q9ZWS2: (Q9ZWS2) FLAVONOID 3-O-GALACTOSYL TRANSFERASEvery weakly similar to (77.0)AT5G17050| Symbols: | UDP-glucoronosyl/UDP-glucosyl transferase family protein | chr5:5607831-5609395 REVERSEvery weakly similar to (50.8)UFOG_SOLMEAnthocyanidin 3-O-glucosyltransferase - Solanum melongena (Eggplant) (Aubergine)	misc.UDP glucosyl and glucoronyl transferases
Ljwgs_048869.1	6.38794	6.41249	6.35857	6.26318	5.67229	5.61273	6.53423	6.41672	0	-0.757702	0	-0.668363	0	0.832963	LjSGA_048869.1	Lj0g3v0148429.1	Proprietary Lotus japonicus similar to At4g32870: putative proteinweakly similar to ( 172)AT4G32870| Symbols: | similar to unknown protein [Arabidopsis thaliana] (TAIR:AT2G25770.2); similar to conserved hypothetical protein [Medicago truncatula] (GB:ABE78384.1); contains domain Bet v1-like (SSF55961); contains domain no description (G3D.3.30.530.20) | chr4:15862172-15862645 FORWARD	not assigned.unknown
Ljwgs_055599.1	4.90366	4.95107	5.07394	5.10309	4.76462	4.85152	5.31044	5.3857	0	0	0.42071	0	0	0.540002	LjSGA_055599.1	NA	Proprietary Lotus japonicus similar to At5g33370: unknown proteinvery weakly similar to (99.8)AT5G33370| Symbols: | GDSL-motif lipase/hydrolase family protein | chr5:12620094-12621900 REVERSEvery weakly similar to (50.4)APG_BRANAAnther-specific proline-rich protein APG - Brassica napus (Rape)SGNH_plant_lipase_like	misc.GDSL-motif lipase
Ljwgs_056436.1	6.06329	5.87794	6.25021	6.22993	5.22864	4.66151	6.49378	6.466	0	0	0	0	0	1.53482	NA	Lj0g3v0310009.1	Proprietary Lotus japonicus hypothetical proteinRetrotrans_gag	not assigned.unknown
Ljwgs_058324.1	5.61457	5.64011	6.22813	6.10843	5.24537	4.98847	6.3755	6.27371	0	0	0.697264	-1.05135	0	1.20768	NA	NA	Proprietary Lotus japonicus similar to At1g69550: putative disease resistance proteinweakly similar to ( 139)AT1G69545| Symbols: | leucine-rich repeat family protein | chr1:26152499-26154610 REVERSEnot assigned not assigned not assigned not assigned not assigned not assigned not assigned COG4886	stress.biotic
Ljwgs_064187.1	8.60349	8.46937	8.76838	8.65864	8.00455	8.21171	9.01314	8.88806	0	0	0	0	0	0.842469	NA	NA	Proprietary Lotus japonicus similar to 4CL2_SOYBN: (P31687) 4-COUMARATE--COA LIGASE 2 (EC 6.2.1.12)weakly similar to ( 121)AT1G65060| Symbols: 4CL3 | 4CL3 (4-coumarate:CoA ligase 3); 4-coumarate-CoA ligase | chr1:24171590-24175120 REVERSEweakly similar to ( 131)4CL2_SOYBN4-coumarate--CoA ligase 2 - Glycine max (Soybean)not assigned not assigned PRK08315 AMP-binding PRK12583 CaiC PRK05677 PRK07656…	secondary metabolism.phenylpropanoids.lignin biosynthesis.4CL
Ljwgs_068202.1	6.73634	6.74351	6.51858	6.26318	5.70377	5.48769	7.09469	7.0244	0	-1.14419	0	-0.795149	0	1.46381	LjSGA_068202.1	NA	Proprietary Lotus japonicus similar to At4g36380: cytochrome P450 (ROTUNDIFOLIA3)moderately similar to ( 223)AT4G36380| Symbols: ROT3 | ROT3 (ROTUNDIFOLIA 3); oxygen binding / steroid hydroxylase | chr4:17187976-17192205 REVERSEweakly similar to ( 179)C90D2_ORYSAnot assigned not assigned not assigned not assigned not assigned p450 CypX	misc.cytochrome P450
Ljwgs_070377.1	7.47164	7.6904	7.80046	7.88147	5.83909	5.94387	8.33927	8.29962	0	-1.68954	0.738425	-1.94949	0	2.42797	LjSGA_070377.1	NA	Proprietary Lotus japonicus similar to At1g17840: putative ABC transporter (At1g17840)weakly similar to ( 154)AT1G17840| Symbols: | ABC transporter family protein | chr1:6142863-6145887 FORWARDvery weakly similar to (58.2)PDR2_ORYSAnot assigned not assigned ABC2_membrane	transport.ABC transporters and multidrug resistance systems
Ljwgs_073867.1	4.37036	4.43432	4.58468	4.49955	4.31707	4.1289	4.94815	4.86085	0	0	0	0	0	0.681516	NA	NA	Proprietary Lotus japonicus similar to At1g20390: hypothetical proteinvery weakly similar to (87.8)RRPO_OENBERNA-directed DNA polymerase homolog - Oenothera bertiana (Bertero's evening primrose)RT_LTR RVT_1 RT_ZFREV_like RT_Rtv	RNA.transcription
Ljwgs_074169.1	5.42191	5.54289	5.73628	5.60163	4.54661	5.01381	6.66571	6.48475	0	0	0	0	0	1.79502	LjSGA_074169.1	NA	Proprietary Lotus japonicus similar to At1g17840: putative ABC transporter (At1g17840)weakly similar to ( 193)AT1G17840| Symbols: | ABC transporter family protein | chr1:6142863-6145887 FORWARDvery weakly similar to (90.5)PDR15_ORYSAnot assigned not assigned not assigned not assigned not assigned not assigned ABCG_White ABCG_EPDR CcmA ABC_PDR_domain2 ABC_subfamily_A ABC_PDR_domain1 ABC_tran ABC_d…	transport.ABC transporters and multidrug resistance systems
Ljwgs_074827.1	6.88029	6.95341	6.97221	6.96031	6.54971	6.51661	7.00136	7.21852	0	0	0	0	0	0.576775	chr2.CM0081.780.r2.a	Lj2g3v1014460.1	Proprietary Lotus japonicus similar to At2g18650: putative RING zinc finger proteinvery weakly similar to (80.5)AT2G18650| Symbols: MEE16 | MEE16 (maternal effect embryo arrest 16); protein binding / zinc ion binding | chr2:8093942-8095213 REVERSEvery weakly similar to (62.8)EL5_ORYSAnot assigned COG5540 RING HRD1	protein.degradation.ubiquitin.E3.RING
Ljwgs_082758.1	9.0057	9.0778	8.8027	8.90029	8.60962	8.7124	8.99399	8.99319	0	-0.380739	0	0	0	0	LjSGA_082758.1	Lj6g3v2116870.1	Proprietary Lotus japonicus similar to At1g11380: unknown proteinvery weakly similar to (99.4)AT1G11380| Symbols: | similar to unknown protein [Arabidopsis thaliana] (TAIR:AT5G05350.1); similar to Uncharacterized Cys-rich domain [Medicago truncatula] (GB:ABD32347.1); contains InterPro domain Protein of unknown function Cys-rich; (InterPro:IPR006461) | chr1:3832695-3833921 FORWARD	not assigned.unknown
Ljwgs_090121.1	9.42822	9.26106	9.76331	9.69881	9.14018	9.11112	10.167	10.581	0	0	0	0	0	1.24837	LjSGA_090121.1	Lj2g3v2473510.1	Proprietary Lotus japonicus similar to At5g16370: AMP-binding proteinmoderately similar to ( 341)AT5G16370| Symbols: | AMP-binding protein, putative | chr5:5356826-5358484 REVERSEweakly similar to ( 120)4CL2_TOBAC4-coumarate--CoA ligase 2 - Nicotiana tabacum (Common tobacco)not assigned not assigned not assigned not assigned not assigned not assigned not assigned PRK08162 CaiC PRK08316 PRK06219 P…	lipid metabolism.FA synthesis and FA elongation.acyl coa ligase
Ljwgs_090925.1	5.46541	5.31724	5.26192	5.18221	5.10047	5.15463	5.71926	5.70895	0	0	0	0	0.492044	0.586561	LjSGA_090925.1	NA	Proprietary Lotus japonicus similar to At1g11950: putative DNA-binding proteinvery weakly similar to (59.7)AT1G11950| Symbols: | transcription factor jumonji (jmjC) domain-containing protein | chr1:4034745-4038308 REVERSEnot assigned	protein.degradation.ubiquitin.E3.RING
Ljwgs_095183.1	4.51146	4.49955	4.22364	4.29887	4.12373	4.09236	4.52718	4.71399	0	0	0	0	0	0.512538	NA	NA	Proprietary Lotus japonicus similar to At3g20410: calmodulin-domain protein kinase CDPK isoform 9moderately similar to ( 257)AT1G76040| Symbols: CPK29 | CPK29 (calcium-dependent protein kinase 29); calcium- and calmodulin-dependent protein kinase/ kinase | chr1:28543800-28545342 FORWARDmoderately similar to ( 261)CDPK2_MAIZECalcium-dependent protein kinase 2 - Zea mays (Maize)not assigned not ass…	signalling.calcium
Ljwgs_095234.1	7.79174	7.68428	7.38528	7.30915	7.01432	6.84386	7.61606	7.40563	0	-0.808921	0	0	0	0	LjSGA_095234.1	NA	Proprietary Lotus japonicus similar to At4g25770: unknown proteinvery weakly similar to (67.4)AT4G25770| Symbols: | similar to unknown protein [Arabidopsis thaliana] (TAIR:AT1G10040.1); similar to Os03g0726800 [Oryza sativa (japonica cultivar-group)] (GB:NP_001051137.1); similar to Protein of unknown function DUF676, hydrolase-like [Medicago truncatula] (GB:ABE83409.1); similar to Os08g0143700 [O…	not assigned.unknown
Ljwgs_098011.1	7.65952	7.53524	7.44187	7.46093	7.34425	7.21123	7.85523	7.80571	0	0	0	0	0	0.552726	NA	NA	Proprietary Lotus japonicus hypothetical proteinvery weakly similar to (98.6)AT1G52960| Symbols: | similar to unknown protein [Arabidopsis thaliana] (TAIR:AT3G13250.1); similar to unknown protein [Arabidopsis thaliana] (TAIR:AT3G30560.1); similar to AT hook motif-containing protein-related [Arabidopsis thaliana] (TAIR:AT3G42100.1); similar to hypothetical protein 27.t00039 [Brassica oleracea] (GB…	DNA.unspecified
Ljwgs_109430.1	11.6568	11.6462	11.8311	11.7287	11.3688	11.3185	12.017	11.9467	0	0	0.33035	-0.436232	0	0.638199	chr2.CM0610.190.r2.m***chr2.CM0610.220.r2.m***chr4.CM0042.230.r2.m	Lj2g3v0777150.1***Lj4g3v3093850.1***Lj0g3v0215059.1***Lj2g3v0777190.1	Proprietary Lotus japonicus similar to Q9LRE9: (Q9LRE9) CYTOSOLIC ALDEHYDE DEHYDROGENASEweakly similar to ( 165)AT3G24503| Symbols: ALDH1A, REF1, ALDH2C4 | ALDH2C4 (REDUCED EPIDERMAL FLUORESCENCE1); 3-chloroallyl aldehyde dehydrogenase/ aldehyde dehydrogenase (NAD) | chr3:8919739-8923036 REVERSEweakly similar to ( 108)BADH_ORYSAnot assigned not assigned not assigned not assigned not assigned not …	fermentation.aldehyde dehydrogenase***secondary metabolism.N misc.betaine
Ljwgs_117555.1	4.61443	4.69671	4.94815	4.86085	4.52718	4.41754	5.18964	5.11875	0	0	0.498623	-0.432141	0	0.681833	NA	Lj3g3v2576850.1***Lj0g3v0005009.1***Lj3g3v2848960.1***Lj3g3v1339060.1***Lj4g3v0450990.1***Lj4g3v0386220.1***Lj5g3v0616400.1***Lj5g3v0998760.1***Lj2g3v0025860.1***Lj1g3v0450140.1***Lj6g3v0802260.1	Proprietary Lotus japonicus hypothetical proteinRT_LTR	not assigned.unknown
Ljwgs_118370.2	4.93642	4.81674	4.58468	4.55813	4.49955	4.54661	4.65794	4.65078	-0.305173	-0.353504	0	0	0	0	NA	Lj2g3v1659390.1	Proprietary Lotus japonicus similar to At4g35760: unknown proteinvery weakly similar to (90.5)AT4G35760| Symbols: | electron carrier/ protein disulfide oxidoreductase | chr4:16942738-16944627 REVERSEVKOR	not assigned.unknown
Ljwgs_122923.1	11.859	12.1305	11.6274	11.5832	11.3741	11.2307	12.2487	12.3162	0	0	0	0	0	0.980094	LjSGA_122923.1	Lj6g3v1708410.2***Lj6g3v1708410.1	Proprietary Lotus japonicus similar to FPP1_LUPAL: (P49351) FARNESYL PYROPHOSPHATE SYNTHETASE 1 (FPweakly similar to ( 150)AT5G47770| Symbols: FPS1 | FPS1 (FARNESYL DIPHOSPHATE SYNTHASE 1); dimethylallyltranstransferase/ geranyltranstransferase | chr5:19362523-19364641 FORWARDweakly similar to ( 148)FPPS_HELANFarnesyl pyrophosphate synthetase - Helianthus annuus (Common sunflower)not assigned pol…	secondary metabolism.isoprenoids.mevalonate pathway.farnesyl pyrophosphate synthetase
Ljwgs_130836.1	4.61443	4.49955	4.78111	4.72084	4.21396	4.308	4.89156	4.80711	0	0	0	-0.490002	0	0.588358	LjSGA_130836.1	NA	Proprietary Lotus japonicus similar to ANPB_RAT: (P16067) ATRIAL NATRIURETIC PEPTIDE RECEPTOR B PREnot assigned not assigned not assigned not assigned Guanylate_cyc CYCc	not assigned.unknown
Ljwgs_132527.1	4.79417	4.79417	4.60705	4.66151	4.54661	4.60335	4.71742	4.67216	0	-0.219195	0	0	0	0	LjSGA_132527.1	NA	Proprietary Lotus japonicus similar to ALU1_HUMAN: (P39188) ALU SUBFAMILY J SEQUENCE CONTAMINATION	not assigned.unknown
Ljwgs_139032.1	8.58048	8.9646	9.18479	9.06944	7.19163	7.01397	10.1393	10.2206	0	-1.66974	1.40743	-2.02431	1.05286	3.07717	LjSGA_139032.1	Lj0g3v0104869.1***Lj4g3v0343320.2***Lj4g3v0343320.1	Proprietary Lotus japonicus similar to At1g17840: putative ABC transporter (At1g17840)weakly similar to ( 118)AT1G17840| Symbols: | ABC transporter family protein | chr1:6142863-6145887 FORWARDnot assigned	transport.ABC transporters and multidrug resistance systems
Ljwgs_146606.1	7.72746	7.73425	7.7727	7.78787	7.31227	7.31794	7.95126	7.84585	0	-0.415755	0	-0.46518	0	0.583451	chr3.CM0246.600.r2.m	Lj3g3v2309760.1	Proprietary Lotus japonicus similar to At3g09690: unknown proteinweakly similar to ( 107)AT3G09690| Symbols: | hydrolase | chr3:2972361-2974597 FORWARD	not assigned.no ontology
Ljwgs_147146.1.1	5.06589	4.97707	5.14701	5.15463	4.71399	4.66151	5.35077	5.28754	0	-0.333727	0.29768	-0.463072	0	0.631407	NA	NA	Proprietary Lotus japonicus similar to Q9N7F1: (Q9N7F1) PROBABLE DNA TOPOISOMERASE (FRAGMENT)very weakly similar to (50.8)AT3G23890| Symbols: ATTOPII, TOPII | TOPII (TOPOISOMERASE II); ATP binding / DNA binding / DNA topoisomerase (ATP-hydrolyzing) | chr3:8624938-8631113 FORWARDvery weakly similar to (59.7)TOP2_PEADNA topoisomerase 2 - Pisum sativum (Garden pea)not assigned TOPRIM_TopoIIA	DNA.synthesis/chromatin structure
Ljwgs_147469.1	6.18726	6.10712	4.86395	4.90667	4.49955	4.72767	5.43447	5.68462	-1.26188	-1.53358	0	0	0	0.945938	NA	NA	Proprietary Lotus japonicus similar to At3g49340: cysteine protease - like proteinweakly similar to ( 169)AT1G29090| Symbols: | peptidase C1A papain family protein | chr1:10163089-10164371 REVERSEweakly similar to ( 162)CYSP2_HORVUCysteine proteinase EP-B 2 precursor - Hordeum vulgare (Barley)not assigned not assigned not assigned Peptidase_C1 Peptidase_C1A Pept_C1 Peptidase_C1A_CathepsinB Peptid…	protein.degradation.cysteine protease
TC19183	8.22277	7.84507	8.32303	8.2339	6.34643	5.54289	8.70064	9.16293	0	0	0	-2.33381	0	2.98713	NA	NA	TIGR	not assigned.unknown
TM0489.21.1	8.88702	8.91231	8.41915	8.39203	8.51986	8.59524	8.74156	8.84978	-0.494075	-0.342113	0	0	0.390079	0	chr6.CM0489.140.r2.m	NA	Proprietary Lotus japonicus similar to At5g40710: zinc finger - like proteinweakly similar to ( 179)AT5G63280| Symbols: | zinc finger (C2H2 type) family protein | chr5:25384311-25386074 FORWARD	RNA.regulation of transcription.C2H2 zinc finger family***RNA.regulation of transcription.unclassified
TM0694.4.1	5.86871	5.87794	5.78124	5.7581	5.46541	5.4303	5.99707	6.20081	0	0	0	0	0	0.651085	LjT37O09.40.r2.d	NA	Proprietary Lotus japonicus similar to At4g09430: putative protein	not assigned.unknown
TM0755.8.1	7.71636	7.55407	7.41992	7.49981	7.28305	7.18235	7.72363	7.72916	0	0	0	0	0	0.4937	LjSGA_015597.0.1***chr2.CM0008.1270.r2.d	Lj2g3v1453880.1***Lj0g3v0258989.1	Proprietary Lotus japonicus similar to At2g22480: pyrophosphate--fructose-6-phosphate 1-phosphotransferase like proteinweakly similar to ( 105)AT2G22480| Symbols: | phosphofructokinase family protein | chr2:9552750-9555494 FORWARDnot assigned PRK06830	glycolysis.PPFK
TM0855.24	5.00541	5.14956	4.98847	4.98847	4.59963	4.66151	5.33522	5.30361	0	-0.446913	0	0	0	0.688844	chr3.LjT21L04.130.r2.m	Lj0g3v0040569.1***Lj3g3v1800420.1***Lj4g3v0633380.1***Lj0g3v0014969.1***Lj5g3v1696770.1***Lj5g3v0769440.1***Lj4g3v1972130.1***Lj4g3v0486110.1***Lj3g3v1983650.1***Lj0g3v0061209.1***Lj0g3v0014719.1***Lj5g3v0900730.1***Lj4g3v0445520.1***Lj3g3v0965440.1***Lj2g3v1242430.1***Lj2g3v0205570.1***Lj1g3v3974920.1***Lj0g3v0045469.1***Lj0g3v0045399.1***Lj0g3v0007969.1***Lj4g3v1330530.1***Lj0g3v0128119.1***Lj6…	Proprietary Lotus japonicus similar to At3g60170: putative proteinvery weakly similar to (89.0)AT4G23160| Symbols: | protein kinase family protein | chr4:12129496-12134097 FORWARDweakly similar to ( 114)POLX_TOBACRetrovirus-related Pol polyprotein from transposon TNT 1-94 [Includes: Protease - Nicotiana tabacum (Common tobacco)	signalling.receptor kinases.DUF 26
TM0971.20	11.371	11.4958	11.014	11.165	10.8304	10.55	11.6019	11.5589	0	0	0	0	0	0.890174	chr4.CM0227.860.r2.m	NA	Proprietary Lotus japonicus similar to At1g15000: serine carboxypeptidase precursor, putativemoderately similar to ( 498)AT1G15000| Symbols: SCPL50 | SCPL50 (serine carboxypeptidase-like 50); serine carboxypeptidase | chr1:5168608-5169942 FORWARDmoderately similar to ( 202)CBPX_ORYSAnot assigned not assigned not assigned not assigned Peptidase_S10 COG2939	protein.degradation.serine protease
TM1354.2	12.7844	12.3928	12.2549	11.9083	11.729	11.4583	13.8747	13.405	0	0	0	0	0	2.04619	chr4.CM0044.350.r2.m***chr6.CM0679.340.r2.m	Lj4g3v2578310.1	Proprietary Lotus japonicus similar to At4g19710: aspartate kinase-homoserine dehydrogenase - like proteinnearly identical (1320)AT4G19710| Symbols: AK-HSDH II, AK-HSDH | AK-HSDH/AK-HSDH II | chr4:10725239-10729546 FORWARDnearly identical (1293)AKH_DAUCABifunctional aspartokinase/homoserine dehydrogenase, chloroplast precursor - Daucus carota (Carrot)not assigned not assigned thrA metL LysC PRK06…	amino acid metabolism.synthesis.aspartate family.misc.homoserine.aspartate kinase
TM1647.2	5.43864	5.43447	5.54289	5.5867	4.67569	5.11094	5.92915	6.07002	0	0	0	0	0	1.10627	NA	NA	Proprietary Lotus japonicus similar to At1g11950: putative DNA-binding proteinhighly similar to ( 667)AT1G11950| Symbols: | transcription factor jumonji (jmjC) domain-containing protein | chr1:4034745-4038308 REVERSEnot assigned JmjC	protein.degradation.ubiquitin.E3.RING
chr1.CM0009.13.1	6.38794	6.61096	6.10843	6.03056	5.34635	5.39216	6.14584	6.35857	0	-1.13019	0	0	0	0.882951	chr1.CM0009.100.r2.d	Lj0g3v0127499.1	Proprietary Lotus japonicus similar to At1g68060: unknown proteinmoderately similar to ( 499)AT1G68060| Symbols: ATMAP70-1 | ATMAP70-1 (MICROTUBULE-ASSOCIATED PROTEINS 70-1); microtubule binding | chr1:25515055-25517889 REVERSEnot assigned not assigned not assigned not assigned not assigned not assigned not assigned not assigned not assigned not assigned Myosin_HC-like PRK03918 Smc SbcC Myosin_ta…	cell.organisation
chr1.CM0133.80	11.6508	11.5117	11.5011	11.3006	10.8706	10.9934	12.1979	11.8279	0	0	0	0	0	1.08089	chr1.CM0133.1070.r2.m	Lj1g3v1788240.2***Lj1g3v1788240.1	Proprietary Lotus japonicus similar to At5g21930: metal-transporting ATPase - like proteinnearly identical (1079)AT5G21930| Symbols: PAA2, HMA8 | PAA2 (P-type ATPase of Arabidopsis 2); ATPase, coupled to transmembrane movement of ions, phosphorylative mechanism | chr5:7243132-7248724 FORWARDvery weakly similar to (71.6)ACA2_ORYSAnot assigned not assigned not assigned not assigned not assigned not…	transport.metal
chr1.CM0233.42	10.807	10.3608	7.98706	7.80046	9.14989	8.64452	9.74362	9.81287	-2.69018	-1.68674	0	0	1.88448	0	chr1.CM0233.400.r2.m***chr2.CM0435.330.r2.m	Lj2g3v3337780.1	Proprietary Lotus japonicus similar to At1g35920: hypothetical proteinweakly similar to ( 124)AT5G34960| Symbols: | similar to unknown protein [Arabidopsis thaliana] (TAIR:AT2G14450.1); similar to unknown protein [Arabidopsis thaliana] (TAIR:AT3G13250.1); similar to unknown protein [Arabidopsis thaliana] (TAIR:AT1G35920.1); similar to hypothetical protein 31.t00030 [Brassica oleracea] (GB:ABD6511…	DNA.unspecified
chr1.CM0579.2	7.9819	8.13504	6.54102	6.44183	6.33083	5.65092	8.44189	8.78544	0	-2.0676	0	0	2.12224	2.62279	NA	Lj1g3v5034590.1	Proprietary Lotus japonicus similar to O49163: (O49163) NADPH HC TOXIN REDUCTASEweakly similar to ( 169)AT1G61720| Symbols: BAN | BAN (BANYULS) | chr1:22794991-22796422 REVERSEweakly similar to ( 169)DFRA_PETHYDihydroflavonol-4-reductase - Petunia hybrida (Petunia)not assigned not assigned WcaG Epimerase 3Beta_HSD NAD_binding_4	secondary metabolism.flavonoids.dihydroflavonols
chr1.TM0092.20.1	8.41651	8.35161	7.95671	8.11176	7.30002	6.87031	7.88643	7.92033	0	-1.2989	0	0	0	0	NA	NA	Proprietary Lotus japonicus similar to At5g22850: protease-like proteinweakly similar to ( 104)AT5G22850| Symbols: | aspartyl protease family protein | chr5:7633720-7636301 REVERSEnot assigned	protein.degradation.aspartate protease
chr1.TM0371.12	7.30716	7.19871	7.08575	6.85792	6.53131	6.48172	7.64967	7.57029	0	-0.746416	0	0	0.638144	1.10347	NA	NA	Proprietary Lotus japonicus similar to At4g38040: unknown proteinmoderately similar to ( 306)AT4G38040| Symbols: | exostosin family protein | chr4:17867495-17869125 FORWARDnot assigned Exostosin	misc.UDP glucosyl and glucoronyl transferases
chr1.TM1168.13	7.09172	7.07944	7.21852	7.27899	6.56598	6.83204	7.87188	7.92497	0	0	0.812847	0	0.649671	1.19941	NA	NA	Proprietary Lotus japonicus similar to At5g38990: protein kinase - like proteinweakly similar to ( 175)AT5G38990| Symbols: | protein kinase family protein | chr5:15626054-15628696 FORWARDweakly similar to ( 135)NORK_PEANodulation receptor kinase precursor - Pisum sativum (Garden pea)not assigned not assigned not assigned not assigned not assigned not assigned not assigned not assigned not assigne…	signalling.receptor kinases.DUF 26
chr2.CM0008.36	7.45939	7.57787	6.98934	7.39255	6.00271	5.4303	7.59102	8.07278	0	0	0	0	0	2.1154	chr2.CM0008.340.r2.m	Lj2g3v1415080.1	Proprietary Lotus japonicus similar to At1g23390: unknown proteinmoderately similar to ( 239)AT1G23390| Symbols: | kelch repeat-containing F-box family protein | chr1:8309438-8310622 REVERSEnot assigned not assigned not assigned not assigned not assigned not assigned not assigned not assigned not assigned not assigned not assigned not assigned not assigned not assigned not assigned not assigned T…	protein.degradation.ubiquitin.E3.SCF.FBOX
chr2.CM0021.53	9.3793	9.31867	9.41415	9.39365	8.33355	8.32275	9.78366	9.48513	0	-1.02083	0	-1.07574	0	1.30624	NA	NA	Proprietary Lotus japonicus similar to At5g47050: unknown proteinweakly similar to ( 135)AT5G47050| Symbols: | ATP binding / protein binding / shikimate kinase/ zinc ion binding | chr5:19123839-19125087 FORWARDnot assigned not assigned not assigned not assigned	protein.degradation.ubiquitin.E3.RING
chr2.CM0099.3	7.02993	7.0244	7.36135	7.26234	6.87185	6.83836	7.54009	7.37174	0	0	0	-0.456747	0	0.600811	chr2.CM0099.290.r2.m	NA	Proprietary Lotus japonicus hypothetical protein	not assigned.unknown
chr2.CM0249.118	4.54661	4.61075	4.82631	4.66151	4.49955	4.54661	4.99697	4.94815	0	0	0	0	0	0.449482	chr2.CM0249.1620.r2.m	NA	Proprietary Lotus japonicus similar to O49584: (O49584) PREDICTED PROTEINvery weakly similar to (91.3)AT4G31350| Symbols: | similar to unknown protein [Arabidopsis thaliana] (TAIR:AT2G19160.1); similar to Protein of unknown function DUF266, plant [Medicago truncatula] (GB:ABD28621.1); contains InterPro domain Protein of unknown function DUF266, plant; (InterPro:IPR004949) | chr4:15209956-15216895…	not assigned.unknown
chr2.CM0608.64	8.79663	8.62466	8.30988	8.40299	8.16237	8.05661	8.61791	8.56342	0	-0.601158	0	0	0	0	chr2.CM0608.1390.r2.m***chr2.CM0608.1410.r2.m	Lj2g3v1349410.1***Lj2g3v1349410.1***Lj2g3v1349420.3***Lj2g3v1349420.2	Proprietary Lotus japonicus similar to Q9ZS31: (Q9ZS31) NL27weakly similar to ( 145)AT2G20145| Symbols: | Toll-Interleukin-Resistance (TIR) domain-containing protein | chr2:8702468-8703031 FORWARDTIR TIR	stress.biotic
chr2.CM1150.28	7.36628	7.48227	7.26381	7.22396	7.05421	7.17737	7.73933	7.71593	0	0	0	0	0.483744	0.611835	chr2.CM0028.630.r2.d	NA	Proprietary Lotus japonicus similar to At1g24120: DNAJ-like heatshock protein (At1g24120)moderately similar to ( 246)AT1G24120| Symbols: ARL1 | ARL1 (ARG1-LIKE1); heat shock protein binding / unfolded protein binding | chr1:8529272-8531935 REVERSEnot assigned	stress.abiotic.heat
chr3.CM0115.22	6.6302	6.35857	6.15852	6.03744	4.72767	5.18221	7.39067	7.58375	0	-1.53945	0	0	1.38923	2.53227	chr3.CM0115.100.r2.d	NA	Proprietary Lotus japonicus similar to At1g55020: unknown proteinhighly similar to ( 804)AT3G22400| Symbols: LOX5 | lipoxygenase, putative | chr3:7927018-7931174 FORWARDnearly identical (1031)LOX2_PEASeed lipoxygenase-2 - Pisum sativum (Garden pea)Lipoxygenase PLAT_LH2 LH2 PLAT	hormone metabolism.jasmonate.synthesis-degradation.lipoxygenase
chr3.CM0282.74	11.3056	11.4793	12.1241	11.8713	10.6828	10.8524	12.1488	12.6693	0	0	0	0	0	1.64148	chr3.CM0282.630.r2.m	Lj3g3v0428970.1	Proprietary Lotus japonicus similar to At5g53970: tyrosine aminotransferasehighly similar to ( 561)AT5G53970| Symbols: | aminotransferase, putative | chr5:21927902-21929820 FORWARDvery weakly similar to (77.4)ALA2_HORVUAlanine aminotransferase 2 - Hordeum vulgare (Barley)not assigned not assigned not assigned not assigned not assigned not assigned COG0436 Aminotran_1_2 PRK09265 PRK05764 PRK08363 …	amino acid metabolism.degradation.aromatic aa.tyrosine
chr4.CM0061.1	10.863	10.9348	11.1034	11.2651	10.7919	10.7847	11.4396	11.5989	0	0	0.62031	0	0	0.730915	chr4.CM0061.10.r2.d	NA	Proprietary Lotus japonicus similar to At5g57580: calmodulin-binding proteinhighly similar to ( 649)AT5G57580| Symbols: | calmodulin-binding protein | chr5:23332220-23334909 REVERSECalmodulin_bind	signalling.calcium
chr4.CM0288.50	5.91427	6.09398	6.45113	6.29683	5.56971	5.78124	6.65725	6.58019	0	0	0	0	0	0.943244	chr4.CM0288.670.r2.m	Lj4g3v0120120.2	Proprietary Lotus japonicus similar to At3g07880: putative RHO GDP-dissociation inhibitor 1moderately similar to ( 325)AT3G07880| Symbols: | Rho GDP-dissociation inhibitor family protein | chr3:2514181-2515550 FORWARDnot assigned Rho_GDI	signalling.G-proteins
chr4.CM0432.40	5.24537	5.28754	5.91875	5.78124	5.01381	5.15463	6.22993	6.24546	0.583537	0	0.97124	-0.765774	0	1.15348	NA	Lj5g3v0670950.1	Proprietary Lotus japonicus hypothetical protein	not assigned.unknown
chr5.CM0062.29	5.95263	5.89167	5.81846	5.7581	5.42611	5.25957	6.05924	5.99566	0	-0.579314	0	0	0	0.684615	chr5.CM0062.300.r2.d	NA	Proprietary Lotus japonicus similar to At4g23730: unknown proteinvery weakly similar to (79.7)AT4G23730| Symbols: | aldose 1-epimerase family protein | chr4:12362965-12364802 FORWARDnot assigned	minor CHO metabolism.others
chr5.CM0089.148	5.24537	5.50566	6.2772	6.24546	4.80711	4.90366	6.83204	6.4008	0	0	1.2409	-1.40595	0	1.76103	chr5.CM0089.50.r2.m	Lj5g3v0085200.1	Proprietary Lotus japonicus similar to At5g42610: unknown proteinmoderately similar to ( 275)AT5G42610| Symbols: | similar to unknown protein [Arabidopsis thaliana] (TAIR:AT2G23790.1); similar to Os10g0501500 [Oryza sativa (japonica cultivar-group)] (GB:NP_001064986.1); similar to Protein of unknown function DUF607 [Medicago truncatula] (GB:ABE78504.1); similar to Os03g0233000 [Oryza sativa (japo…	not assigned.unknown
chr5.CM0260.5.1	9.00043	8.88568	8.87727	8.86958	8.63966	8.72087	9.08396	9.04711	0	0	0	0	0	0.385272	NA	NA	Proprietary Lotus japonicus similar to At2g44520: heme A farnesyltransferase like proteinmoderately similar to ( 456)AT2G44520| Symbols: COX10 | COX10 (CYTOCHROME C OXIDASE 10); prenyltransferase | chr2:18386736-18388807 FORWARDnot assigned not assigned CyoE PRK04375 UbiA ubiA UbiA ubiA ubiA ubiA ubiA ubiA ubiA ubiA ubiA ubiA ubiA ubiA ubiA	tetrapyrrole synthesis.unspecified
chr5.CM0341.18	4.61443	4.61075	4.54661	4.43432	4.31707	4.35282	4.77454	4.90366	0	0	0	0	0	0.504153	NA	Lj0g3v0074269.1	Proprietary Lotus japonicus hypothetical proteinweakly similar to ( 174)AT4G23160| Symbols: | protein kinase family protein | chr4:12129496-12134097 FORWARDweakly similar to ( 139)POLX_TOBACRetrovirus-related Pol polyprotein from transposon TNT 1-94 [Includes: Protease - Nicotiana tabacum (Common tobacco)	not assigned.unknown***signalling.receptor kinases.DUF 26
chr5.CM0569.3.1	13.2521	13.2896	13.4369	13.4978	11.8155	11.6781	13.9572	13.9559	0	-1.52405	0.685725	-1.72052	0.489254	2.20977	chr3.LjT33P07.150.r2.m***chr5.LjT34K16.50.r2.m	Lj5g3v0391410.1***Lj5g3v0391400.2***Lj0g3v0362549.1	Proprietary Lotus japonicus similar to Q9M5X5: (Q9M5X5) PRUNASIN HYDROLASE ISOFORM PHA PRECURSOR (Ehighly similar to ( 548)AT5G42260| Symbols: | glycosyl hydrolase family 1 protein | chr5:16915940-16917463 FORWARDmoderately similar to ( 445)BGLC_MAIZEBeta-glucosidase, chloroplast precursor - Zea mays (Maize)not assigned Glyco_hydro_1 BglB celA arb PRK09852	misc.gluco-, galacto- and mannosidases
chr5.CM0773.23	10.8885	10.9281	10.757	10.6394	10.4116	10.4621	10.9654	11.0405	0	-0.471436	0	0	0	0.566096	chr5.CM0239.790.r2.m	Lj5g3v1602390.1	Proprietary Lotus japonicus similar to At2g47510: putative fumarasehighly similar to ( 842)AT2G47510| Symbols: FUM1 | FUM1 (FUMARASE 1) | chr2:19505684-19509090 FORWARDnot assigned fumC Fumarase_classII FumC Aspartatase_like aspA PRK12425 Aspartatase AspA Lyase_1 Lyase_I Lyase_I_like Adenylsuccinate_lyase_like PurB pCLME PRK08540 Adenylsuccinate_lyase_1 PRK06390 PRK09053 Argininosuccinate_lyase A…	TCA / org. transformation.TCA.fumarase
gi45397632	8.59757	8.58764	8.01015	8.05831	7.79763	7.57314	8.53136	8.44396	0	-0.907221	0	0	0	0.802277	NA	NA	GenBank AV773954 Lotus japonicus Pods (20-30 mm in length) Lotus corniculatus var. japonicus cDNA clone MPD059e02_f 3', mRNA sequence reverse complement	not assigned.unknown
gi45608152	5.91427	6.00552	5.89924	5.89924	5.46541	5.59232	6.27021	6.05247	0	0	0	0	0	0.632472	NA	NA	GenBank BP051472 Lotus corniculatus var. japonicus pods (less than 20 mm in length) Lotus corniculatus var. japonicus cDNA clone SPD094a07_f 3', mRNA sequence reverse complement	not assigned.unknown
gi45617468	4.61443	4.55813	4.37905	4.43432	3.95376	4.1289	5.04964	5.03046	0	-0.544955	0.453768	0	0.633368	0.998724	NA	NA	GenBank BP060720 Lotus corniculatus var. japonicus mature nodule Lotus corniculatus var. japonicus cDNA clone GENf056b04 3', mRNA sequence reverse complement	not assigned.unknown
gi45626814	6.87185	6.91657	6.71932	6.64198	6.41672	6.19466	6.81612	6.8249	0	-0.588517	0	0	0	0	NA	NA	GenBank BP070087 Lotus corniculatus var. japonicus nodulating root Lotus corniculatus var. japonicus cDNA clone GNf037g06 3', mRNA sequence reverse complement	not assigned.unknown
gi45632425	7.71636	7.62019	7.46042	7.6029	7.13886	7.19656	8.02061	8.06067	0	-0.500562	0	0	0.508982	0.872929	NA	Lj3g3v3557050.1	GenBank BP075763 Lotus corniculatus var. japonicus nodulating root Lotus corniculatus var. japonicus cDNA clone GNLf016h05 3', mRNA sequence reverse complement	not assigned.unknown
gi7720883	5.18964	5.19703	5.32289	5.24775	5.18964	5.1368	5.45928	5.43447	0	0	0.253539	0	0	0.283656	NA	NA	GenBank AV408029 Lotus japonicus young plants (two-week old) Lotus corniculatus var. japonicus cDNA clone MWL034e08_r 5', mRNA sequence	not assigned.unknown

## Sheet: Cluster3
	Expression								Log2(Fold change) with p<0.01 (0 if it is not significant)						Kazusa 2.5	Kazuza3.0	Description	Mapman Pathway
Probeset	Nitrate(A)	Nitrate(B)	Ammonium(A)	Ammonium(B)	Mixed(A)	Mixed(B)	Nodules(A)	Nodules(B)	Ammonium-Nitrate	Mixed-Nitrate	Nodules-Nitrate	Mixed-Ammonium	Nodules-Ammonium	Nodules-Mixed
CM1324.12	9.69848	9.75905	9.85472	9.82644	10.1409	10.2574	10.0645	9.99222	0	0.470398	0	0.358583	0	0	chr5.CM1324.170.r2.d	Lj5g3v0240210.1	Proprietary Lotus japonicus similar to At1g75850: vacuolar sorting protein 35, putativemoderately similar to ( 417)AT1G75850| Symbols: | similar to vacuolar protein sorting-associated protein 35 family protein / VPS35 family protein [Arabidopsis thaliana] (TAIR:AT3G51310.1); similar to unknown protein [Arabidopsis thaliana] (TAIR:AT2G17790.1); similar to Zgc:136268 protein [Danio rerio] (GB:AAI17…	protein.targeting.secretory pathway.vacuole
Ljwgs_005295.2	4.28967	4.1289	4.37905	4.32609	4.90817	4.78439	4.59963	4.52718	0	0.636993	0	0	0	0	NA	NA	Proprietary Lotus japonicus similar to At1g04200: unknown proteinmoderately similar to ( 277)AT1G04200| Symbols: | similar to PREDICTED: similar to dymeclin [Rattus norve (GB:XP_001054727.1); similar to Os01g0773100 [Oryza sativa (japonica cultivar-group)] (GB:NP_001044398.1); contains domain SUBFAMILY NOT NAMED (PTHR12895:SF1); contains domain FAMILY NOT NAMED (PTHR12895) | chr1:1109675-1113874 …	not assigned.unknown
Ljwgs_007448.1	8.61929	8.43383	5.6545	5.7581	8.67704	9.36986	5.45928	5.56781	-2.82026	0	-3.01301	3.31715	0	-3.5099	NA	NA	Proprietary Lotus japonicus similar to At4g32810: unknown proteinmoderately similar to ( 318)AT4G32810| Symbols: MAX4, CCD8 | CCD8 (CAROTENOID CLEAVAGE DIOXYGENASE 8) | chr4:15828352-15831303 FORWARDnot assigned RPE65 COG3670	hormone metabolism.abscisic acid.synthesis-degradation***hormone metabolism.abscisic acid.synthesis-degradation.synthesis.9-cis-epoxycarotenoid dioxygenase
Ljwgs_008166.3	10.8203	10.8493	10.5237	10.6264	11.0381	11.1177	10.8631	10.8611	0	0	0	0.502856	0	0	LjSGA_008166.3	NA	Proprietary Lotus japonicus similar to At5g23050: acetyl-CoA synthetase-like proteinmoderately similar to ( 219)AT5G23050| Symbols: | acyl-activating enzyme 17 (AAE17) | chr5:7731516-7735402 REVERSEnot assigned Acs PRK03584 AMP-binding CaiC PRK03914	lipid metabolism.FA synthesis and FA elongation.acyl coa ligase
Ljwgs_008900.1	5.59232	5.85786	6.01949	6.0181	6.38578	6.4008	6.15852	6.2057	0	0.6682	0	0	0	0	chr3.LjT47H21.70.r2.a***chr4.CM0680.140.r2.m	Lj4g3v2742940.1***Lj1g3v1318130.1	Proprietary Lotus japonicus similar to Q9LLP6: (Q9LLP6) HYPOTHETICAL 70.3 KDA PROTEINcsdA	not assigned.unknown
Ljwgs_008944.2	4.04399	4.28967	4.68624	4.52718	5.42611	5.71412	4.68624	5.09783	0	1.40328	0	0	0	0	LjSGA_008944.2	Lj4g3v0424260.1	Proprietary Lotus japonicus similar to At1g11340: receptor kinase, putativemoderately similar to ( 389)AT1G11340| Symbols: | S-locus lectin protein kinase family protein | chr1:3814116-3817420 REVERSEweakly similar to ( 197)PSKR_DAUCAPhytosulfokine receptor precursor - Daucus carota (Carrot)not assigned not assigned not assigned not assigned not assigned not assigned not assigned not assigned not…	signalling.receptor kinases.DUF 26
Ljwgs_010548.2	5.73458	5.81526	6.26553	6.13047	8.31343	8.49709	6.4008	6.39438	0	2.63033	0.622668	2.20726	0	-2.00767	LjSGA_010548.2***LjSGA_059392.1	Lj0g3v0222849.1	Proprietary Lotus japonicus similar to O82711: (O82711) PROFUCOSIDASE PRECURSOR (EC 3.2.1.51)very weakly similar to (54.3)ITRA_SOYBNTrypsin inhibitor A precursor - Glycine max (Soybean)STI STI Kunitz_legume	not assigned.unknown
Ljwgs_010927.2	12.4625	12.4383	12.2345	12.1063	12.7325	12.6856	12.609	12.5235	0	0	0	0.53866	0.395796	0	LjSGA_010927.2	NA	Proprietary Lotus japonicus similar to BAB44030: (BAB44030) P0684B02.17 PROTEINweakly similar to ( 165)AT5G24314| Symbols: PDE225, PTAC7 | PDE225/PTAC7 (PIGMENT DEFECTIVE 225) | chr5:8277753-8279102 FORWARD	not assigned.unknown
Ljwgs_011634.1	8.71595	8.49908	8.81517	8.926	9.02755	9.09497	8.39565	8.44189	0	0	0	0	0	-0.642493	LjSGA_011634.1	Lj0g3v0259359.1	Proprietary Lotus japonicus similar to At3g48500: unknown proteinmoderately similar to ( 321)AT3G48500| Symbols: PDE312, PTAC10 | PDE312/PTAC10 (PIGMENT DEFECTIVE 312) | chr3:17973194-17976393 FORWARDnot assigned not assigned not assigned not assigned	not assigned.unknown
Ljwgs_012796.2	4.07106	4.21396	4.58468	4.52718	4.83581	4.72767	4.71742	4.65078	0	0.639232	0.541593	0	0	0	LjSGA_012796.2	NA	Proprietary Lotus japonicus similar to At1g71780: unknown proteinweakly similar to ( 114)AT1G71780| Symbols: | similar to Os01g0184700 [Oryza sativa (japonica cultivar-group)] (GB:NP_001042235.1); similar to Os01g0715800 [Oryza sativa (japonica cultivar-group)] (GB:NP_001044066.1) | chr1:26999068-27000300 REVERSE	not assigned.unknown
Ljwgs_012880.1	5.68637	6.30712	6.53033	6.32859	9.87093	9.44125	7.83878	8.65462	0	3.65935	0	3.22663	0	0	LjSGA_012880.1	Lj0g3v0258299.2***Lj0g3v0258299.1	Proprietary Lotus japonicus similar to INVB_DAUCA: (P80065) BETA-FRUCTOFURANOSIDASE, SOLUBLE ISOENZhighly similar to ( 528)AT1G62660| Symbols: | beta-fructosidase (BFRUCT3) / beta-fructofuranosidase / invertase, vacuolar | chr1:23203614-23207180 FORWARDhighly similar to ( 593)INVB_DAUCABeta-fructofuranosidase, soluble isoenzyme I precursor - Daucus carota (Carrot)not assigned Glyco_32 Glyco_hydro…	major CHO metabolism.degradation.sucrose.invertases.cell wall***major CHO metabolism.degradation.sucrose.invertases.vacuolar
Ljwgs_014145.2	9.90984	9.70054	9.98566	10.0494	10.4456	10.4818	10.3395	10.3148	0	0.658503	0.521971	0	0	0	LjSGA_014145.2	Lj1g3v2082100.1	Proprietary Lotus japonicus similar to At5g11650: lysophospholipase - like proteinmoderately similar to ( 338)AT5G11650| Symbols: | hydrolase, alpha/beta fold family protein | chr5:3745070-3746817 FORWARDnot assigned PldB COG1647	not assigned.no ontology
Ljwgs_014291.2	5.18964	5.21899	5.53513	5.51358	5.75476	6.08736	5.04964	4.94815	0	0	0	0	0	-0.922167	NA	NA	Proprietary Lotus japonicus similar to At3g53490: putative proteinweakly similar to ( 166)AT3G53490| Symbols: | similar to unknown protein [Arabidopsis thaliana] (TAIR:AT5G02720.1); similar to Os03g0282800 [Oryza sativa (japonica cultivar-group)] (GB:NP_001049748.1); similar to hypothetical protein [Oryza sativa (japonica cultivar-group)] (GB:AAN64501.1); contains domain Pili subunits (SSF54523) …	not assigned.unknown
Ljwgs_014659.1	5.37488	5.35077	5.54289	5.37705	6.93658	7.1462	5.18964	5.33522	0	1.67857	0	1.58143	0	-1.77896	chr1.LjT20M22.40.r2.a	Lj1g3v1638590.1	Proprietary Lotus japonicus similar to Q9FUV8: (Q9FUV8) PHLOEM SERPIN-1moderately similar to ( 368)AT1G47710| Symbols: | serpin, putative / serine protease inhibitor, putative | chr1:17560711-17562501 FORWARDmoderately similar to ( 318)PRTZ_HORVUProtein Z - Hordeum vulgare (Barley)not assigned plant_SERPIN SERPIN Serpin SERPIN bacterial_SERPIN PAI-2 ovalbumin_like COG4826 neuroserpin alpha-1-anti…	protein.degradation.serine protease
Ljwgs_017288.2	7.21549	7.27492	7.05997	7.0761	7.32807	7.41412	6.98899	7.05591	0	0	0	0.303061	0	-0.348646	LjSGA_017288.2	Lj0g3v0282199.1***Lj0g3v0282199.3***Lj0g3v0282199.2	Proprietary Lotus japonicus similar to Q9LTC8: (Q9LTC8) GB|AAD20689.1very weakly similar to (52.8)AT3G23200| Symbols: | similar to unknown protein [Arabidopsis thaliana] (TAIR:AT3G53850.1); similar to Os09g0249400 [Oryza sativa (japonica cultivar-group)] (GB:NP_001062672.1); similar to Protein of unknown function DUF588 [Medicago truncatula] (GB:ABE82916.1); similar to Os01g0847300 [Oryza sativa …	not assigned.unknown
Ljwgs_018633.1	11.9385	11.9923	12.0311	12.0445	12.2086	12.2433	12.1679	12.1748	0	0.260569	0.205939	0.188201	0	0	LjSGA_018633.1	Lj2g3v1069200.4***Lj2g3v1069200.3***Lj2g3v1069200.2***Lj2g3v1069200.1	Proprietary Lotus japonicus similar to At5g15400: ubiquitin-fusion degradation protein-likemoderately similar to ( 258)AT5G15400| Symbols: | U-box domain-containing protein | chr5:4997767-5002910 REVERSEnot assigned UFD2 U-box Ubox	protein.degradation.ubiquitin
Ljwgs_018970.1	5.13166	5.16723	5.0952	4.98847	5.42611	5.35077	5.12134	5.09783	0	0	0	0.346605	0	0	NA	NA	Proprietary Lotus japonicus hypothetical proteinmoderately similar to ( 301)AT4G33240| Symbols: | similar to phosphatidylinositol-4-phosphate 5-kinase family protein [Arabidopsis thaliana] (TAIR:AT3G14270.1); similar to phosphatidylinositol-4-phosphate 5-kinase family protein [Arabidopsis thaliana] (TAIR:AT1G34260.1); similar to phosphatidylinositol-4-phosphate 5-kinase family protein [Arabidopsi…	signalling.phosphinositides.phosphatidylinositol-4-phosphate 5-kinase
Ljwgs_019362.1	8.28422	8.2848	8.04266	8.06926	8.41704	8.54676	8.36453	8.30119	0	0	0	0.42594	0	0	NA	NA	Proprietary Lotus japonicus similar to At5g18900: unknown proteinmoderately similar to ( 233)AT5G18900| Symbols: | oxidoreductase, 2OG-Fe(II) oxygenase family protein | chr5:6304411-6306168 REVERSEnot assigned P4Hc	amino acid metabolism.degradation.glutamate family.proline***misc.oxidases - copper, flavone etc.
Ljwgs_020489.1	5.91427	5.77137	5.61089	5.61273	6.42304	6.41672	6.25021	5.96134	0	0	0	0.808069	0	0	LjSGA_020489.1	Lj0g3v0067389.1***Lj2g3v1536370.1	Proprietary Lotus japonicus similar to IFRI_LUPAL: (P52581) ISOFLAVONE REDUCTASE HOMOLOG (EC 1.3.1.moderately similar to ( 300)AT1G32100| Symbols: | pinoresinol-lariciresinol reductase, putative | chr1:11546452-11547933 REVERSEweakly similar to ( 191)IFR_CICARIsoflavone reductase - Cicer arietinum (Chickpea) (Garbanzo)NmrA	secondary metabolism.flavonoids.isoflavonols
Ljwgs_021641.1	10.3245	10.3426	10.2569	10.2535	10.6231	10.6016	10.2444	10.0649	0	0	0	0	0	-0.457693	LjSGA_021641.1	Lj1g3v3418780.2***Lj1g3v3418780.1	Proprietary Lotus japonicus similar to At2g38000: unknown proteinmoderately similar to ( 220)AT2G38000| Symbols: | chaperone protein dnaJ-related | chr2:15910393-15912354 REVERSEnot assigned	protein.folding***stress.abiotic.heat
Ljwgs_023592.2	9.405	9.42953	9.30049	9.38504	9.44352	9.4681	9.23264	9.1885	0	0	0	0	0	-0.245243	chr1.CM0017.660.r2.a	Lj1g3v3329460.2***Lj1g3v3329460.1	Proprietary Lotus japonicus similar to At4g31720: Transcription factor II homologvery weakly similar to (90.9)AT4G31720| Symbols: STG1, TAFII15 | TAFII15 (SALT TOLERANCE DURING GERMINATION 1); transcription factor | chr4:15354229-15355710 REVERSEnot assigned TFIID_30kDa COG5162	RNA.transcription
Ljwgs_025454.2	5.73458	5.84694	6.01949	6.0181	6.07672	6.11625	5.87179	5.85786	0	0.30572	0	0	0	0	LjSGA_025454.2	Lj5g3v1839400.2***Lj5g3v1839400.1	Proprietary Lotus japonicus similar to At3g52250: putative proteinweakly similar to ( 140)AT3G52250| Symbols: | myb family transcription factor | chr3:19387607-19394078 FORWARDnot assigned	RNA.regulation of transcription.MYB domain transcription factor family
Ljwgs_026189.1	10.1091	10.504	10.7947	10.7759	13.7101	15.348	11.7975	11.0827	0	4.22247	0	0	0	0	LjSGA_026189.1	Lj1g3v2251570.1	Proprietary Lotus japonicus similar to At1g60420: unknown proteinweakly similar to ( 129)AT1G60420| Symbols: | DC1 domain-containing protein | chr1:22265643-22267908 FORWARDnot assigned TryX_like_TryX_NRX TryX_like_family	not assigned.no ontology***not assigned.unknown
Ljwgs_026422.1	5.27129	5.25249	5.44071	5.6383	5.65629	5.65092	5.18964	5.18221	0	0	0	0	0	-0.46768	NA	NA	Proprietary Lotus japonicus similar to At3g18770: unknown proteinmoderately similar to ( 211)AT3G18770| Symbols: | similar to unknown protein [Arabidopsis thaliana] (TAIR:AT3G49590.1); similar to IMP dehydrogenase/GMP reductase [Medicago truncatula] (GB:ABE83766.1) | chr3:6460032-6462516 REVERSEnot assigned	not assigned.unknown
Ljwgs_027479.1	3.95376	3.89436	4.13917	3.95376	4.71399	4.66151	4.35282	4.33506	0	0.763688	0	0.641285	0	0	chr4.CM0387.660.r2.a	Lj4g3v2400530.1	Proprietary Lotus japonicus similar to At5g19040: tRNA isopentenyltransferase -like proteinmoderately similar to ( 322)AT5G19040| Symbols: ATIPT5 | ATIPT5 (Arabidopsis thaliana isopentenyltransferase 5); transferase, transferring alkyl or aryl (other than methyl) groups | chr5:6362391-6363383 REVERSEnot assigned miaA MiaA IPPT	hormone metabolism.cytokinin.synthesis-degradation
Ljwgs_028530.1	11.5752	11.6143	10.9318	10.9716	12.1727	11.9109	11.9107	11.7086	0	0	0	1.09005	0.857927	0	chr3.CM0292.80.r2.m	Lj3g3v1983620.1***Lj0g3v0270259.5***Lj0g3v0270259.4***Lj0g3v0270259.3***Lj0g3v0270259.2***Lj0g3v0270259.1	Proprietary Lotus japonicus similar to At1g16720: unknown protein (At1g16720)very weakly similar to (71.2)AT1G16720| Symbols: | oxidoreductase/ transcriptional repressor | chr1:5723154-5726241 FORWARD	not assigned.unknown
Ljwgs_028970.2	9.56414	9.57008	9.69973	9.68189	9.82212	9.98468	9.45107	9.45846	0	0	0	0	0	-0.44863	NA	NA	Proprietary Lotus japonicus similar to At5g59300: putative E2, ubiquitin-conjugating enzyme UBC7weakly similar to ( 120)AT3G46460| Symbols: UBC13 | UBC13 (ubiquitin-conjugating enzyme 13); ubiquitin-protein ligase | chr3:17107105-17108300 REVERSEweakly similar to ( 101)UBC7_WHEATUbiquitin-conjugating enzyme E2 7 - Triticum aestivum (Wheat)not assigned not assigned not assigned not assigned not as…	protein.degradation.ubiquitin.E2
Ljwgs_030185.1	5.68637	5.61457	5.54289	5.44279	5.79592	5.81526	5.26895	5.33522	0	0	-0.348383	0	0	-0.503503	LjSGA_030185.1***chr5.CM0200.2720.r2.d	Lj5g3v2110860.2	Proprietary Lotus japonicus similar to At1g12700: hypothetical proteinweakly similar to ( 183)AT1G12700| Symbols: | helicase domain-containing protein / pentatricopeptide (PPR) repeat-containing protein | chr1:4322911-4326195 REVERSEweakly similar to ( 106)RF1_ORYSA	not assigned.no ontology.pentatricopeptide (PPR) repeat-containing protein
Ljwgs_032879.1	4.86085	4.81674	4.68624	4.72084	4.90817	4.93052	4.42595	4.43848	0	0	-0.406584	0.215801	-0.271325	-0.487127	chr6.CM0336.40.r2.m	Lj6g3v2043010.4***Lj6g3v2043010.3***Lj6g3v2043010.2***Lj6g3v2043010.1	Proprietary Lotus japonicus similar to Q9ZSN2: (Q9ZSN2) NBS-LRR-LIKE PROTEIN CD8 (FRAGMENT)moderately similar to ( 210)AT3G14460| Symbols: | disease resistance protein (NBS-LRR class), putative | chr3:4851997-4856271 REVERSEnot assigned not assigned	stress.biotic
Ljwgs_033625.2	4.28967	4.43432	4.86395	4.72084	5.01381	4.95107	4.62544	4.56196	0	0.620444	0	0	0	0	LjSGA_023009.1***LjSGA_033625.2	Lj0g3v0316379.1	Proprietary Lotus japonicus similar to At3g14850: unknown proteinweakly similar to ( 146)AT3G14850| Symbols: | similar to unknown protein [Arabidopsis thaliana] (TAIR:AT1G29050.1); similar to Os01g0652100 [Oryza sativa (japonica cultivar-group)] (GB:NP_001043736.1); similar to Protein of unknown function DUF231, plant [Medicago truncatula] (GB:ABE82889.1); contains InterPro domain Protein of unkn…	not assigned.unknown
Ljwgs_033824.1	6.65546	6.91657	7.412	7.13342	10.547	10.2211	8.10392	8.49133	0	3.59803	1.51161	3.11134	0	-2.08642	LjSGA_033824.1	Lj1g3v4699680.1	Proprietary Lotus japonicus similar to At2g36430: unknown protein (At2g36430)moderately similar to ( 213)AT2G36430| Symbols: | similar to unknown protein [Arabidopsis thaliana] (TAIR:AT5G22540.1); similar to hypothetical protein [Oryza sativa (japonica cultivar-group)] (GB:BAD45208.1); similar to Os04g0505400 [Oryza sativa (japonica cultivar-group)] (GB:NP_001053253.1); contains InterPro domain P…	not assigned.unknown
Ljwgs_034199.1	6.11625	6.26553	6.37496	6.38038	6.7976	6.95414	6.03676	6.05247	0	0.684984	0	0.498202	0	-0.831259	LjSGA_034199.1	Lj1g3v0672100.1	Proprietary Lotus japonicus similar to At2g26660: unknown proteinmoderately similar to ( 204)AT2G26660| Symbols: | SPX (SYG1/Pho81/XPR1) domain-containing protein | chr2:11346010-11347781 FORWARDnot assigned not assigned SPX COG5036	not assigned.no ontology
Ljwgs_034704.1	7.18421	7.39362	7.60498	7.68142	8.65797	9.19912	8.10392	8.04471	0	1.63963	0	0	0	0	chr1.CM0094.170.r2.m	Lj1g3v1386490.1	Proprietary Lotus japonicus similar to At5g51070: Erd1 protein precursor (sp|P42762)moderately similar to ( 382)AT5G51070| Symbols: CLPD, ERD1 | ERD1 (EARLY RESPONSIVE TO DEHYDRATION 1); ATP binding / ATPase | chr5:20781705-20785707 FORWARDmoderately similar to ( 245)CLPC_PEAATP-dependent Clp protease ATP-binding subunit clpC homolog, chloroplast precursor - Pisum sativum (Garden pea)not assigned…	protein.degradation.serine protease
Ljwgs_034756.1	10.9628	10.9949	11.1455	11.1026	11.5631	11.8868	10.8602	10.8332	0	0	0	0	0	-0.878274	chr2.CM0547.180.r2.m	NA	Proprietary Lotus japonicus similar to At1g30070: unknown proteinvery weakly similar to (63.2)AT1G30070| Symbols: | SGS domain-containing protein | chr1:10546778-10548056 REVERSEnot assigned	not assigned.no ontology
Ljwgs_036969.1	7.88147	7.90235	7.8372	7.84585	8.07077	8.10392	7.76939	7.68647	0	0	0	0.245814	0	-0.359412	LjSGA_036969.1	NA	Proprietary Lotus japonicus similar to At5g16620: translocon Tic40-like proteinvery weakly similar to (70.1)AT5G16620| Symbols: TIC40, ATTIC40, PDE120 | PDE120 (PIGMENT DEFECTIVE EMBRYO); heme binding | chr5:5450811-5454259 FORWARD	protein.targeting.chloroplast
Ljwgs_038389.1.1	8.78093	8.77559	8.89726	8.79074	9.30491	9.58876	8.58729	8.71477	0	0	0	0	0	-0.795809	chr1.CM0133.450.r2.m	Lj1g3v1786080.1	Proprietary Lotus japonicus similar to At1g55120: beta-fructofuranosidase (AtFruct5)weakly similar to ( 107)AT1G55120| Symbols: ATCWINV3, ATFRUCT5 | ATFRUCT5 (BETA-FRUCTOFURANOSIDASE 5); hydrolase, hydrolyzing O-glycosyl compounds / levanase | chr1:20570284-20572832 FORWARDvery weakly similar to (95.1)INV1_ORYSAnot assigned	major CHO metabolism.degradation.sucrose.invertases.cell wall
Ljwgs_039163.1	9.55014	9.55686	9.29202	9.39271	9.63174	9.68671	9.49303	9.50295	0	0	0	0.316857	0	0	NA	NA	Proprietary Lotus japonicus similar to At1g16570: Putative glycosyl transferasevery weakly similar to (70.9)AT1G16570| Symbols: | glycosyl transferase family 1 protein | chr1:5670756-5673416 REVERSE	not assigned.no ontology
Ljwgs_040281.1	4.47543	4.46322	4.1993	4.1289	4.67569	4.60335	4.35282	4.27111	-0.305223	0	0	0.47542	0	-0.327556	NA	NA	Proprietary Lotus japonicus hypothetical protein	not assigned.unknown
Ljwgs_040572.1	8.90537	8.90612	8.28812	8.35657	9.32937	9.69408	8.74964	8.86097	0	0	0	1.18938	0	0	LjSGA_040572.1	Lj0g3v0315829.2***Lj0g3v0315829.1	Proprietary Lotus japonicus similar to At1g14820: SEC14, phosphatidylinositol/phosphatidylcholine transfer protein, putativevery weakly similar to (53.5)AT1G14820| Symbols: | SEC14 cytosolic factor family protein / phosphoglyceride transfer family protein | chr1:5105232-5106449 REVERSE	protein.targeting.secretory pathway.unspecified***transport.misc
Ljwgs_040698.1	7.94065	8.24107	7.52255	7.80046	8.95364	9.39271	8.65036	8.62066	0	0	0	1.51167	0	0	LjSGA_040698.1	Lj0g3v0232499.1	Proprietary Lotus japonicus similar to Q9M9P5: (Q9M9P5) T17B22.4 PROTEINweakly similar to ( 158)AT3G03270| Symbols: | universal stress protein (USP) family protein / early nodulin ENOD18 family protein | chr3:762143-763082 REVERSEUSP_Like Usp UspA	stress.abiotic.unspecified
Ljwgs_040949.1	11.214	11.2678	11.1515	11.1258	12.2419	12.3005	11.8877	11.4803	0	1.03027	0	1.13252	0	0	NA	NA	Proprietary Lotus japonicus similar to At4g13830: DnaJ-like proteinweakly similar to ( 138)AT4G13830| Symbols: J20 | J20 (DNAJ-LIKE 20); heat shock protein binding | chr4:8011514-8012573 FORWARDvery weakly similar to (54.3)DNJH_CUCSADnaJ protein homolog - Cucumis sativus (Cucumber)not assigned not assigned not assigned not assigned not assigned not assigned not assigned not assigned not assigned …	stress.abiotic.heat
Ljwgs_042916.1	10.3924	10.4477	10.1419	10.1656	10.4813	10.6274	10.3246	10.3505	0	0	0	0.400534	0	0	chr4.CM0128.840.r2.m	Lj4g3v0771120.1***Lj0g3v0186299.1	Proprietary Lotus japonicus similar to At4g33910: unknown proteinweakly similar to ( 160)AT4G33910| Symbols: | oxidoreductase, 2OG-Fe(II) oxygenase family protein | chr4:16256948-16258619 REVERSEnot assigned P4Hc	amino acid metabolism.degradation.glutamate family.proline***misc.oxidases - copper, flavone etc.
Ljwgs_045720.1	4.20909	4.04399	3.95376	4.04399	4.65794	4.51146	4.308	4.33506	0	0	0	0.585827	0	0	LjSGA_045720.1	NA	Proprietary Lotus japonicus similar to At5g13180: NAM-like proteinvery weakly similar to (59.3)AT5G13180| Symbols: ANAC083 | ANAC083 (Arabidopsis NAC domain containing protein 83); transcription factor | chr5:4196646-4197580 FORWARDvery weakly similar to (50.1)NAC67_ORYSA	RNA.regulation of transcription.NAC domain transcription factor family
Ljwgs_047777.1	4.28967	4.24757	4.37905	4.37036	4.71399	4.72767	4.13917	4.1993	0	0.452204	0	0.346119	-0.205471	-0.55159	chr2.CM0021.2840.r2.m	Lj4g3v1287310.1***Lj2g3v2002970.1	Proprietary Lotus japonicus similar to At1g12560: hypothetical proteinmoderately similar to ( 355)AT1G12560| Symbols: EXP7, ATEXP7, ATHEXP ALPHA 1.26, EXPA7, ATEXPA7 | ATEXPA7 (ARABIDOPSIS THALIANA EXPANSIN A7) | chr1:4276555-4277691 FORWARDmoderately similar to ( 342)EXP30_ORYSAPollen_allerg_1 DPBB_1	cell wall.modification
Ljwgs_050267.1	7.24551	7.22064	7.31426	7.30145	7.51862	7.59336	7.0694	6.89628	0	0	0	0	0	-0.573149	LjSGA_009884.2***LjSGA_050267.1	Lj4g3v1881780.1***Lj0g3v0349239.2***Lj0g3v0270719.2***Lj0g3v0270719.1	Proprietary Lotus japonicus similar to At3g53270: unknown proteinvery weakly similar to (97.1)AT3G53270| Symbols: | similar to novel protein (zgc:56450) [Danio rerio] (GB:CAH68915.1); similar to Os10g0493800 [Oryza sativa (japonica cultivar-group)] (GB:NP_001064940.1); contains domain SUBFAMILY NOT NAMED (PTHR15131:SF6); contains domain FAMILY NOT NAMED (PTHR15131); contains domain LDH C-terminal…	protein.degradation.serine protease
Ljwgs_052805.1	6.38794	6.40187	6.93879	6.70729	9.49247	10.4297	7.33479	7.31142	0	3.5662	0	3.13806	0	-2.63799	NA	NA	Proprietary Lotus japonicus similar to At1g56410: hypothetical proteinmoderately similar to ( 405)AT5G02500| Symbols: HSP70-1, AT-HSC70-1, HSC70, HSC70-1 | HSC70-1 (heat shock cognate 70 kDa protein 1); ATP binding | chr5:554053-556332 REVERSEmoderately similar to ( 405)HSP7C_PETHYHeat shock cognate 70 kDa protein - Petunia hybrida (Petunia)not assigned not assigned not assigned not assigned not …	stress.abiotic.heat
Ljwgs_055404.1	6.77802	6.88869	6.67853	6.69516	6.89855	6.90759	6.58677	6.4797	0	0	0	0	0	-0.369828	NA	NA	Proprietary Lotus japonicus similar to At4g35580: NAM / CUC2 -like proteinweakly similar to ( 188)AT4G35580| Symbols: | no apical meristem (NAM) family protein | chr4:16888586-16890749 REVERSEweakly similar to ( 115)NAC74_ORYSANAM	RNA.regulation of transcription.NAC domain transcription factor family
Ljwgs_058336.1	7.62522	7.42989	7.88795	8.05831	8.13215	8.29201	7.39496	7.17924	0	0	0	0	0	-0.924983	LjSGA_058336.1	Lj3g3v3211120.1***Lj3g3v3211110.2***Lj3g3v3211110.1***Lj0g3v0347519.1	Proprietary Lotus japonicus similar to At1g07530: transcription factor scarecrow-like 14, putativemoderately similar to ( 447)AT1G07530| Symbols: | scarecrow-like transcription factor 14 (SCL14) | chr1:2313825-2316134 REVERSEweakly similar to ( 184)CIGR1_ORYSAGRAS	RNA.regulation of transcription.GRAS transcription factor family
Ljwgs_058510.1	8.66643	8.7533	9.33873	9.61436	10.661	10.3554	9.70363	10.0404	0	1.79832	0	0	0	0	NA	Lj0g3v0228909.1***Lj5g3v0539530.1	Proprietary Lotus japonicus similar to Q9ZRJ0: (Q9ZRJ0) ORF(AA 1-1338)moderately similar to ( 222)POLX_TOBACRetrovirus-related Pol polyprotein from transposon TNT 1-94 [Includes: Protease - Nicotiana tabacum (Common tobacco)RVT_2	not assigned.unknown
Ljwgs_060511.1	5.22141	5.33522	5.56781	5.61273	5.70377	5.70031	5.65629	5.65629	0.311958	0.423727	0.377977	0	0	0	LjSGA_013432.2***LjSGA_060511.1	Lj0g3v0228479.1***Lj5g3v0804080.1	Proprietary Lotus japonicus similar to At1g13980: putative pattern formation protein EMB30very weakly similar to (62.4)AT1G13980| Symbols: VAN7, EMB30, GN | GN (GNOM) | chr1:4789584-4794394 FORWARD	development.unspecified
Ljwgs_060988.1.1	5.42191	5.38138	5.0952	4.98847	6.0181	5.99283	5.35077	5.28754	-0.359808	0.60382	0	0.963628	0	-0.686307	LjT38I09.170.r2.m***chr4.CM0046.480.r2.m	NA	Proprietary Lotus japonicus similar to Q9FVY9: (Q9FVY9) PUTATIVE HYPERSENSITIVITY-RELATED (HSR)PROTvery weakly similar to (57.8)AT3G62160| Symbols: | transferase family protein | chr3:23025308-23026783 REVERSETransferase	stress.biotic
Ljwgs_061148.1	6.87185	6.8245	7.29745	7.13342	8.43174	8.32725	7.94907	7.89194	0	1.53132	1.07233	1.16406	0.705077	0	LjSGA_061148.1	Lj0g3v0271549.1	Proprietary Lotus japonicus similar to At1g01240: unknown proteinvery weakly similar to (59.7)AT1G01240| Symbols: | similar to unknown protein [Arabidopsis thaliana] (TAIR:AT2G46550.1); similar to Os09g0363500 [Oryza sativa (japonica cultivar-group)] (GB:NP_001062992.1); similar to Os08g0400300 [Oryza sativa (japonica cultivar-group)] (GB:NP_001061754.1); similar to hypothetical protein MtrDRAFT_…	not assigned.unknown
Ljwgs_061246.1	4.32609	4.21396	3.95376	4.21396	5.56971	6.08736	4.83265	4.76462	0	1.55851	0	1.74468	0	0	LjSGA_061246.1	Lj1g3v1929130.1***Lj1g3v1929120.2***Lj1g3v1929120.1	Proprietary Lotus japonicus similar to Q9LM06: (Q9LM06) PUTATIVE GIBBERELLIN 3 BETA HYDROXYLASEvery weakly similar to (92.0)AT1G15550| Symbols: ATGA3OX1, GA4 | GA4 (GA REQUIRING 4); gibberellin 3-beta-dioxygenase | chr1:5344564-5346073 REVERSEvery weakly similar to (82.0)G3O23_WHEATGibberellin 3-beta-dioxygenase 2-3 - Triticum aestivum (Wheat)not assigned PcbC 2OG-FeII_Oxy	hormone metabolism.ethylene.synthesis-degradation
Ljwgs_063122.1	4.43848	4.49955	4.42175	4.39628	4.59963	4.57715	4.13917	4.1993	0	0	-0.299777	0	-0.23978	-0.419154	NA	Lj0g3v0008579.1	Proprietary Lotus japonicus similar to Q9ZTP2: (Q9ZTP2) PRPOLvery weakly similar to (83.2)RRPO_OENBERNA-directed DNA polymerase homolog - Oenothera bertiana (Bertero's evening primrose)RT_LTR RVT_1 RT_Rtv	RNA.transcription
Ljwgs_064062.1	6.67589	6.63293	6.44597	6.40931	7.49131	7.98154	6.35637	6.25376	0	0	0	1.30879	0	-1.43136	LjSGA_064062.1	Lj0g3v0252549.3***Lj0g3v0252549.2***Lj0g3v0252549.1	Proprietary Lotus japonicus similar to At4g00340: receptor-like protein kinasemoderately similar to ( 314)AT4G00340| Symbols: RLK4 | RLK4 (RECEPTOR-LIKE PROTEIN KINASE 4); sugar binding | chr4:148958-150227 FORWARDweakly similar to ( 143)SLSG3_BRAOLS-locus-specific glycoprotein S13 precursor - Brassica oleracea (Wild cabbage)not assigned not assigned S_locus_glycop B_lectin B_lectin B_lectin PAN_…	signalling.receptor kinases.S-locus glycoprotein like
Ljwgs_065122.1	9.57706	9.43709	9.16694	9.04182	9.63174	9.66399	9.35871	9.26208	0	0	0	0.543489	0	0	chr4.CM0387.980.r2.m***chr6.CM0139.210.r2.m	Lj4g3v2400940.1***Lj6g3v1879900.2	Proprietary Lotus japonicus similar to At4g04880: adenosine deaminase like proteinweakly similar to ( 195)AT4G04880| Symbols: | adenosine/AMP deaminase family protein | chr4:2465053-2467101 REVERSEnot assigned ADA_AMPD ADA PRK09358 Add A_deaminase metallo-dependent_hydrolases	nucleotide metabolism.degradation
Ljwgs_067263.2	4.04399	4.1289	3.98826	3.95376	4.37905	4.35282	4.308	4.33506	0	0.279494	0.235086	0.394925	0.350517	0	NA	NA	Proprietary Lotus japonicus similar to At1g20390: hypothetical proteinRT_LTR RVT_1	not assigned.unknown
Ljwgs_069784.1	5.39644	5.38138	5.41347	5.42191	5.56971	5.71412	5.23104	5.26895	0	0	0	0	0	-0.391919	NA	NA	Proprietary Lotus japonicus similar to Q9SUZ3: (Q9SUZ3) GAMMA RESPONSE I PROTEINweakly similar to ( 113)AT3G52120| Symbols: | SWAP (Suppressor-of-White-APricot)/surp domain-containing protein / D111/G-patch domain-containing protein | chr3:19340221-19342716 FORWARDnot assigned	RNA.processing
Ljwgs_073234.1	4.65794	4.59218	4.86395	4.88852	5.46541	5.29674	4.99697	5.07126	0	0.756018	0	0.504844	0	0	LjSGA_073234.1	NA	Proprietary Lotus japonicus similar to Q9LQU9: (Q9LQU9) F10B6.22weakly similar to ( 122)AT1G14820| Symbols: | SEC14 cytosolic factor family protein / phosphoglyceride transfer family protein | chr1:5105232-5106449 REVERSEnot assigned	protein.targeting.secretory pathway.unspecified***transport.misc
Ljwgs_075474.1	9.55871	9.4117	8.87516	8.77023	10.2519	10.0527	9.99072	9.57186	0	0	0	1.32963	0	0	LjSGA_075474.1	NA	Proprietary Lotus japonicus similar to At4g05160: 4-coumarate--CoA ligase - like proteinmoderately similar to ( 209)AT4G05160| Symbols: | 4-coumarate--CoA ligase, putative / 4-coumaroyl-CoA synthase, putative | chr4:2664449-2666545 FORWARDweakly similar to ( 132)4CL1_SOYBN4-coumarate--CoA ligase 1 - Glycine max (Soybean)not assigned not assigned not assigned not assigned not assigned CaiC AMP-bin…	secondary metabolism.phenylpropanoids.lignin biosynthesis.4CL
Ljwgs_078708.1	8.0505	7.94432	7.18297	7.1839	9.25413	10.004	7.38528	7.4696	0	0	0	2.44565	0	-2.20164	chr5.CM0200.910.r2.m	Lj5g3v2045640.1***Lj5g3v2045630.1***Lj1g3v0101530.1***Lj1g3v0101520.1	Proprietary Lotus japonicus similar to Q9M3X6: (Q9M3X6) CONVICILIN PRECURSORvery weakly similar to (58.2)AT3G22640| Symbols: | cupin family protein | chr3:8011909-8013890 REVERSEweakly similar to ( 142)CVCA_PEAConvicilin precursor - Pisum sativum (Garden pea)Cupin_1	development.storage proteins
Ljwgs_080430.1	7.20024	7.21609	6.97794	6.98863	7.27025	7.3987	6.79679	6.76812	0	0	-0.425711	0.351191	0	-0.552022	LjSGA_080430.1	Lj0g3v0332239.3***Lj0g3v0332239.2	Proprietary Lotus japonicus similar to At1g04830: unknown proteinvery weakly similar to (68.2)AT1G04830| Symbols: | RabGAP/TBC domain-containing protein | chr1:1359086-1361843 REVERSEnot assigned	signalling.G-proteins
Ljwgs_083117.1	4.54661	4.66151	4.68624	4.81674	5.12134	5.18221	4.89156	4.86085	0	0.547715	0	0	0	0	LjSGA_083117.1	Lj0g3v0321809.1	Proprietary Lotus japonicus similar to At1g52640: weakly similar to ( 190)AT1G52640| Symbols: | pentatricopeptide (PPR) repeat-containing protein | chr1:19612525-19614096 REVERSE	not assigned.no ontology.pentatricopeptide (PPR) repeat-containing protein
Ljwgs_084232.1	6.44701	6.42409	5.83751	5.79592	6.78457	6.7321	6.65725	6.49378	-0.618833	0	0	0.941625	0.758802	0	LjSGA_084232.1	Lj0g3v0270259.5***Lj0g3v0270259.4***Lj0g3v0270259.3***Lj0g3v0270259.2***Lj0g3v0270259.1	Proprietary Lotus japonicus similar to At1g16720: unknown protein (At1g16720)weakly similar to ( 149)AT1G16720| Symbols: | oxidoreductase/ transcriptional repressor | chr1:5723154-5726241 FORWARDnot assigned	not assigned.unknown
Ljwgs_084631.1	7.03955	6.97579	7.4558	7.82334	8.64958	8.58682	7.84507	8.13953	0	1.61053	0	0	0	0	NA	NA	Proprietary Lotus japonicus similar to Q9ZRJ0: (Q9ZRJ0) ORF(AA 1-1338)very weakly similar to (61.2)ATMG00710| Symbols: ORF120 | Identical to Hypothetical mitochondrial protein AtMg00710 (ORF120) [Arabidopsis Thaliana] (GB:P92512); similar to Os11g0157000 [Oryza sativa (japonica cultivar-group)] (GB:NP_001065797.1); similar to putative polyprotein [Oryza sativa (japonica cultivar-group)] (GB:AAT44…	not assigned.unknown
Ljwgs_089374.1	10.17	10.1265	10.0043	10.0552	10.3538	10.3205	10.0846	10.0665	0	0.188907	0	0.307386	0	-0.261626	LjSGA_089374.1	Lj0g3v0284279.2***Lj0g3v0284279.1	Proprietary Lotus japonicus similar to At4g08540: unknown proteinvery weakly similar to (66.2)AT4G08540| Symbols: | similar to unknown protein [Arabidopsis thaliana] (TAIR:AT1G77890.1); similar to unknown protein [Oryza sativa (japonica cultivar-group)] (GB:BAC79707.1); similar to Os07g0626300 [Oryza sativa (japonica cultivar-group)] (GB:NP_001060335.1); contains domain DNA-DIRECTED RNA POLYMERAS…	not assigned.unknown
Ljwgs_091498.1	10.3427	10.3918	10.9946	10.9914	11.2261	11.4126	10.8733	10.5288	0	0.952139	0	0	0	0	chr1.CM0269.1230.r2.a	Lj1g3v4139550.3***Lj1g3v4139550.2***Lj1g3v4139550.1	Proprietary Lotus japonicus similar to At2g39940: unknown proteinmoderately similar to ( 283)AT2G39940| Symbols: COI1 | COI1 (CORONATINE INSENSITIVE 1); ubiquitin-protein ligase | chr2:16679926-16682564 REVERSEnot assigned not assigned	protein.degradation.ubiquitin.E3.SCF.FBOX
Ljwgs_093281.1	6.26553	6.29224	6.51118	6.38686	6.89855	6.88259	6.80084	6.79679	0	0.611684	0.519933	0.441543	0.349793	0	chr5.CM1125.240.r2.m	Lj5g3v0962480.1	Proprietary Lotus japonicus similar to At3g63070: putative proteinvery weakly similar to (56.2)AT3G63070| Symbols: | PWWP domain-containing protein | chr3:23313642-23320550 FORWARD	RNA.regulation of transcription.PWWP domain protein
Ljwgs_095129.1	4.58468	4.46322	4.04399	4.04399	4.80711	4.85152	4.45912	4.39628	-0.479964	0	0	0.785329	0.383719	-0.40161	NA	Lj0g3v0318059.1***Lj0g3v0252119.1	Proprietary Lotus japonicus similar to At1g20390: hypothetical proteinvery weakly similar to (57.0)ATMG00860| Symbols: ORF158 | Identical to Hypothetical mitochondrial protein AtMg00860 (ORF158) [Arabidopsis Thaliana] (GB:P92523); similar to Os10g0317000 [Oryza sativa (japonica cultivar-group)] (GB:NP_001064331.1); similar to retrotransposon protein, putative, unclassified [Oryza sativa (japonica…	RNA.transcription
Ljwgs_095581.1	6.29855	6.26553	6.45113	6.32859	8.07077	7.61283	6.63293	6.76812	0	1.55976	0	1.45194	0	-1.14128	chr1.CM0104.2370.r2.a	Lj1g3v3974820.1	Proprietary Lotus japonicus similar to Q9FTZ8: (Q9FTZ8) PUTATIVE RECEPTOR KINASEweakly similar to ( 134)AT5G38280| Symbols: PR5K | PR5K (PR5-like receptor kinase); kinase/ transmembrane receptor protein serine/threonine kinase | chr5:15310555-15313068 REVERSEvery weakly similar to (52.0)CRI4_MAIZEPutative receptor protein kinase CRINKLY4 precursor - Zea mays (Maize)not assigned not assigned not a…	signalling.receptor kinases.DUF 26
Ljwgs_099719.2	7.20024	6.51858	7.46553	7.36135	8.85115	8.97333	8.61055	8.53453	0	2.05283	1.71313	0	0	0	chr6.CM0037.910.r2.m	Lj6g3v1078630.1	Proprietary Lotus japonicus similar to C824_SOYBN: (O49859) CYTOCHROME P450 82A4 (EC 1.14.-.-) (P45very weakly similar to (57.8)AT4G31950| Symbols: CYP82C3 | CYP82C3 (cytochrome P450, family 82, subfamily C, polypeptide 3); oxygen binding | chr4:15455169-15457096 FORWARDvery weakly similar to (62.8)C82A4_SOYBNCytochrome P450 82A4 - Glycine max (Soybean)	misc.misc2
Ljwgs_101257.1	9.53101	9.51661	9.75018	9.76134	10.0633	10.1255	9.79436	9.81066	0.231945	0.570565	0.2787	0.33862	0	-0.291865	LjSGA_101257.1	NA	Proprietary Lotus japonicus similar to At5g63550: unknown proteinvery weakly similar to (82.4)AT5G63550| Symbols: | GTP binding / RNA binding | chr5:25462031-25465160 FORWARDnot assigned	not assigned.unknown
Ljwgs_104325.1	5.51555	5.63286	5.0952	4.84525	7.10193	6.69081	6.18478	5.63467	0	0	0	1.92614	0	0	NA	NA	Proprietary Lotus japonicus similar to At4g25760: unknown proteinvery weakly similar to (60.5)AT4G25760| Symbols: | similar to unknown protein [Arabidopsis thaliana] (TAIR:AT5G57685.1); similar to At5g57685 [Medicago truncatula] (GB:ABE81292.1) | chr4:13116158-13116547 FORWARD	not assigned.unknown
Ljwgs_107668.1	9.2825	9.14783	9.40207	9.339	9.41507	9.6233	8.78042	8.67086	0	0	0	0	-0.644895	-0.793545	LjSGA_107668.1	NA	Proprietary Lotus japonicus similar to At4g37870: phosphoenolpyruvate carboxykinase (ATP) -like proteinmoderately similar to ( 269)AT4G37870| Symbols: PCK1, PEPCK | ATP binding / phosphoenolpyruvate carboxykinase (ATP) | chr4:17803288-17806326 REVERSEmoderately similar to ( 260)PEPCK_MAIZEPhosphoenolpyruvate carboxykinase [ATP] - Zea mays (Maize)PEPCK_ATP PRK09344 PckA PEPCK_ATP PEPCK	gluconeogenese/ glyoxylate cycle.PEPCK
Ljwgs_108243.0.1	5.82802	5.81526	6.30255	6.27952	6.7116	6.69647	6.15852	6.05247	0.469398	0.882395	0.28385	0.412997	0	-0.598545	LjSGA_108243.0.1	NA	Proprietary Lotus japonicus similar to At4g33920: unknown proteinvery weakly similar to (66.6)AT4G33920| Symbols: | protein phosphatase 2C family protein / PP2C family protein | chr4:16260881-16262708 FORWARDnot assigned	protein.postranslational modification
Ljwgs_113298.1	4.72084	4.77454	4.80711	4.77454	4.88852	4.90366	4.86085	4.86085	0	0.148394	0	0	0	0	NA	NA	Proprietary Lotus japonicus similar to At1g20390: hypothetical proteinvery weakly similar to (52.4)ATMG00860| Symbols: ORF158 | Identical to Hypothetical mitochondrial protein AtMg00860 (ORF158) [Arabidopsis Thaliana] (GB:P92523); similar to Os10g0317000 [Oryza sativa (japonica cultivar-group)] (GB:NP_001064331.1); similar to retrotransposon protein, putative, unclassified [Oryza sativa (japonica…	RNA.transcription
Ljwgs_118162.1	4.04399	3.85752	4.27578	4.25704	4.54661	4.60335	4.42595	4.29887	0	0.624226	0	0	0	0	NA	NA	Proprietary Lotus japonicus hypothetical proteinweakly similar to ( 107)ATMG00860| Symbols: ORF158 | Identical to Hypothetical mitochondrial protein AtMg00860 (ORF158) [Arabidopsis Thaliana] (GB:P92523); similar to Os10g0317000 [Oryza sativa (japonica cultivar-group)] (GB:NP_001064331.1); similar to retrotransposon protein, putative, unclassified [Oryza sativa (japonica cultivar-group)] (GB:ABF94…	not assigned.unknown
Ljwgs_118454.0.1	4.20909	4.21396	4.48754	4.55813	4.86085	4.72767	4.308	4.4673	0	0.582738	0	0	0	0	NA	NA	Proprietary orf170 -mitochondrial genome-very weakly similar to (58.2)ATMG00820| Symbols: ORF170 | Identical to Hypothetical mitochondrial protein AtMg00820 (ORF170) [Arabidopsis Thaliana] (GB:P92520;GB:Q8S884;GB:Q8S8B8); similar to protein kinase family protein [Arabidopsis thaliana] (TAIR:AT4G23160.1); similar to putative gag/pol polyprotein [Oryza sativa] (GB:AAG13591.2); similar to retrotrans…	not assigned.unknown
Ljwgs_127349.1	4.79417	4.69671	4.30344	4.43432	4.90817	4.87013	4.62544	4.56196	0	0	0	0.520274	0	0	NA	NA	Proprietary Lotus japonicus hypothetical protein	not assigned.unknown
Ljwgs_127414.1	5.06589	5.01381	5.44071	5.46133	5.32176	5.35077	5.18964	5.25249	0.41117	0.296417	0	0	-0.229956	0	NA	Lj5g3v0976210.1***Lj5g3v0780690.1***Lj1g3v0244700.1***Lj4g3v0450990.1***Lj3g3v0821470.1***Lj2g3v1277580.1***Lj0g3v0043839.1***Lj0g3v0049239.1***Lj2g3v0371740.2***Lj3g3v1339060.1***Lj4g3v2820010.1***Lj1g3v1788250.1***Lj1g3v1787780.1***Lj3g3v2848960.1	Proprietary Lotus japonicus hypothetical proteinRetrotrans_gag	not assigned.unknown
Ljwgs_129817.1	13.6045	13.6228	13.7626	13.6671	13.842	13.8952	13.4199	13.2834	0	0	0	0	0	-0.516969	LjSGA_129817.1***chr1.CM0122.2460.r2.m	Lj6g3v2285300.1***Lj1g3v4865370.1	Proprietary Lotus japonicus similar to At4g24280: hsp 70-like proteinmoderately similar to ( 238)AT5G49910| Symbols: HSC70-7, cpHSC70-2 | cpHSC70-2 (HEAT SHOCK PROTEIN 70-7); ATP binding / unfolded protein binding | chr5:20320696-20323521 FORWARDmoderately similar to ( 239)HSP7S_PEAStromal 70 kDa heat shock-related protein, chloroplast precursor - Pisum sativum (Garden pea)not assigned not assign…	stress.abiotic.heat
Ljwgs_131202.1	5.10047	4.94522	5.19211	5.12134	5.93947	5.74974	5.33522	5.41769	0	0.821762	0	0.687883	0	0	chr3.LjT21L04.130.r2.m	Lj3g3v1775190.1	Proprietary Lotus japonicus hypothetical protein	not assigned.unknown
Ljwgs_132374.1	5.06589	5.26895	5.32289	5.46133	5.7664	5.90377	5.5867	5.64552	0	0.667667	0	0	0	0	NA	Lj6g3v0204590.1***Lj0g3v0155179.1***Lj6g3v0802170.1***Lj0g3v0158029.1***Lj1g3v1558990.1	Proprietary Lotus japonicus hypothetical proteinvery weakly similar to (72.4)AT1G48720| Symbols: | similar to unknown protein [Arabidopsis thaliana] (TAIR:AT3G42250.1); similar to putative polyprotein [Oryza sativa (japonica cultivar-group)] (GB:AAT47077.1) | chr1:18021816-18022109 FORWARD	not assigned.unknown
Ljwgs_136005.1	4.37036	4.36599	4.22364	4.04399	4.59963	4.72767	4.42595	4.39628	0	0	0	0.529837	0	0	NA	NA	Proprietary Lotus japonicus similar to At1g20390: hypothetical proteinvery weakly similar to (72.0)RRPO_OENBERNA-directed DNA polymerase homolog - Oenothera bertiana (Bertero's evening primrose)RT_LTR RVT_1 RT_Rtv	RNA.transcription
Ljwgs_145313.1	3.95376	4.21396	4.64719	4.70018	4.86085	4.78439	4.38338	4.52718	0	0.738764	0	0	0	0	NA	NA	Proprietary Lotus japonicus hypothetical proteinvery weakly similar to (57.4)ATMG00750| Symbols: ORF119 | Identical to Hypothetical mitochondrial protein AtMg00750 (ORF119) [Arabidopsis Thaliana] (GB:P92516); similar to Integrase, catalytic re (GB:ABE81825.1); contains domain GAG/POL/ENV POLYPROTEIN (PTHR10178); contains domain RETROVIRUS POLYPROTEIN (PTHR10178:SF14) | chrM:220830-221189 FORWARD	not assigned.unknown
Ljwgs_148270.1	5.97574	5.89924	5.80078	5.87717	6.10973	6.11625	5.54675	5.60719	0	0	-0.360521	0	0	-0.536019	chr3.CM2163.110.r2.m	Lj3g3v0821140.2***Lj3g3v0821140.1	Proprietary Lotus japonicus similar to At4g20740: putative proteinweakly similar to ( 118)AT4G20740| Symbols: | pentatricopeptide (PPR) repeat-containing protein | chr4:11126162-11128345 FORWARD	not assigned.no ontology.pentatricopeptide (PPR) repeat-containing protein
TC12299	9.55871	9.36611	9.14082	9.05451	9.83397	9.88435	9.5786	9.63537	0	0	0	0.7615	0	0	NA	Lj2g3v0521160.1	TIGR	not assigned.unknown
TC13458	9.55254	9.55686	9.84092	9.84489	10.358	10.6329	10.249	10.1785	0	0.940737	0.659071	0.652529	0	0	NA	NA	TIGR weakly similar to UP|Z282_HUMAN (Q9UDV7) Zinc finger protein 282 (HTLV-I U5RE binding protein 1) (HUB-1), partial (3%)not assigned not assigned Extensin_2	not assigned.unknown
TC13601	8.27319	8.26735	8.05186	7.86145	8.55948	8.72396	8.50157	8.45042	0	0	0	0.685067	0	0	NA	NA	TIGR	not assigned.unknown
TC15293	11.1562	11.0665	10.7886	10.7803	11.3284	11.3742	11.2627	11.1968	-0.326947	0	0	0.566843	0.445297	0	NA	Lj0g3v0323609.4***Lj0g3v0323609.3***Lj0g3v0323609.2***Lj0g3v0323609.1	TIGR	not assigned.unknown
TC18082	9.97535	9.9841	10.1403	10.0783	10.3926	10.335	10.266	10.1621	0	0.384084	0	0	0	0	NA	Lj5g3v2113560.1	TIGR	not assigned.unknown
TC19886	5.00541	5.08461	5.26192	5.21656	6.0181	5.86871	5.43447	5.3857	0	0.898389	0	0.70416	0	-0.533315	NA	Lj4g3v0709670.1***Lj1g3v1317020.1	TIGR	not assigned.unknown
TM0068.13.4	4.86085	4.86085	4.86395	4.90667	5.14701	5.23583	5.12134	5.11875	0	0.33057	0.259188	0.306115	0.234733	0	NA	Lj4g3v1983690.1	Proprietary Lotus japonicus similar to At5g20210: putative proteinRetrotrans_gag	not assigned.unknown
TM0286.9	10.0751	10.311	10.704	10.6688	13.325	14.219	12.6046	11.9863	0	3.57893	0	3.08559	0	0	chr4.LjT31N18.30.r2.d	NA	Proprietary Lotus japonicus similar to At1g14700: purple acid phosphatase -like proteinmoderately similar to ( 424)AT1G14700| Symbols: PAP3, ATPAP3 | ATPAP3/PAP3 (purple acid phosphatase 3) | chr1:5058675-5060983 FORWARDnot assigned not assigned Metallophos Icc	misc.acid and other phosphatases
TM0427.0.1	4.82631	5.21899	5.41347	5.37705	6.95123	6.87031	6.27021	6.72956	0	1.88812	1.47723	1.51551	0	0	chr6.LjT41B20.10.r2.d	NA	Proprietary Lotus japonicus hypothetical protein	not assigned.unknown
TM0631.3.1	9.67153	9.59163	9.49147	9.4548	9.89632	9.97315	9.42225	9.27829	0	0	0	0.461603	0	-0.584465	LjT37D10.50.r2.d	Lj4g3v1217120.1	Proprietary Lotus japonicus similar to At2g35680: unknown proteinvery weakly similar to (98.6)AT2G35680| Symbols: | dual specificity protein phosphatase family protein | chr2:15004083-15005669 REVERSEnot assigned PRK12361 CDC14 DSPc DSPc DSPc	not assigned.unknown
TM0720.3	10.1718	10.1537	9.63032	10.0281	10.2699	10.4228	9.33189	9.30975	0	0	0	0	0	-1.0255	chr1.LjT38J19.30.r2.d	Lj0g3v0076839.1***Lj0g3v0135039.1	Proprietary Lotus japonicus similar to At1g78850: putative proteinmoderately similar to ( 268)AT1G78850| Symbols: | curculin-like (mannose-binding) lectin family protein | chr1:29646965-29648290 REVERSEmoderately similar to ( 218)EP1G_DAUCAEpidermis-specific secreted glycoprotein EP1 precursor - Daucus carota (Carrot)B_lectin	misc.myrosinases-lectin-jacalin
TM0770.15.2	5.95263	5.81526	5.71755	5.60163	6.10973	6.10843	5.37488	5.46541	0	0	-0.463803	0	0	-0.688935	chr4.CM0432.3050.r2.d	NA	Proprietary Lotus japonicus similar to At5g54160: O-methyltransferasevery weakly similar to (71.2)AT5G54160| Symbols: OMT1, ATOMT1 | ATOMT1 (O-METHYLTRANSFERASE 1) | chr5:21999301-22001393 FORWARDweakly similar to ( 133)7OMT9_MEDSAIsoflavone-7-O-methyltransferase 9 - Medicago sativa (Alfalfa)not assigned Methyltransf_2	secondary metabolism.phenylpropanoids
TM0770.16.1	4.90366	4.77454	4.66151	4.74458	5.36397	5.37488	4.94815	5.07126	0	0.530325	0	0.666377	0	0	NA	NA	Proprietary Lotus japonicus similar to At5g19450: calcium-dependent protein kinasevery weakly similar to (97.1)AT3G57530| Symbols: ATCPK32, CDPK32, CPK32 | CPK32 (CALCIUM-DEPENDENT PROTEIN KINASE 32); calcium- and calmodulin-dependent protein kinase/ kinase | chr3:21307875-21310328 REVERSEvery weakly similar to (71.6)CDPK3_ORYSAnot assigned not assigned S_TKc S_TKc Pkinase	signalling.calcium
TM0856.6	12.6582	13.1033	13.3941	13.6154	13.8131	13.8656	11.943	11.9062	0	0	0	0	-1.58017	-1.91479	chr2.CM0249.140.r2.d	NA	Proprietary Lotus japonicus similar to At2g18050: histone H1weakly similar to ( 112)AT2G18050| Symbols: HIS1-3 | HIS1-3 (HISTONE H1-3); DNA binding | chr2:7853336-7853752 FORWARDvery weakly similar to (86.7)H1_MAIZEHistone H1 - Zea mays (Maize)not assigned H15 H15 Linker_histone PRK05035	DNA.synthesis/chromatin structure.histone
TM0890.19.1	10.7417	10.6917	10.424	10.4546	10.7877	10.7777	10.5038	10.5825	-0.277402	0	0	0.343375	0	-0.239511	LjT16G18.110.r2.d	Lj0g3v0018409.1***Lj0g3v0240179.1	Proprietary Lotus japonicus similar to At5g58710: cyclophilin (AtCYP20-1)very weakly similar to (54.7)AT5G58710| Symbols: ROC7 | ROC7 (rotamase CyP 7); peptidyl-prolyl cis-trans isomerase | chr5:23735066-23736721 FORWARD	cell.cycle.peptidylprolyl isomerase
TM1307.9.1	6.65546	6.67236	6.73718	6.75232	9.12911	9.30961	6.12144	5.83909	0	2.55545	0	2.47461	0	-3.2391	LjT47C13.80.r2.d	NA	Proprietary Lotus japonicus similar to At3g47340: glutamine-dependent asparagine synthetasehighly similar to ( 776)AT3G47340| Symbols: DIN6, AT-ASN1, ASN1 | ASN1 (DARK INDUCIBLE 6) | chr3:17449430-17452028 REVERSEhighly similar to ( 952)ASNS2_LOTJAAsparagine synthetase [glutamine-hydrolyzing] 2 - Lotus japonicusnot assigned not assigned asnB AsnB Asn_Synthase_B_C Asn_synthase AsnB Gn_AT_II Wali7	amino acid metabolism.synthesis.aspartate family.asparagine
TM1436.32	5.06589	4.97707	4.94815	4.88852	5.34635	5.35077	5.09783	5.15463	0	0.327084	0	0.430229	0	0	NA	NA	Proprietary Lotus japonicus similar to At3g52570: unknown proteinweakly similar to ( 106)AT3G52570| Symbols: | similar to hydrolase, alpha/beta fold family protein [Arabidopsis thaliana] (TAIR:AT4G10030.1); similar to Os01g0885600 [Oryza sativa (japonica cultivar-group)] (GB:NP_001045025.1); similar to Predicted alpha/beta hydrolase (ISS) [Ostreococcus tauri] (GB:CAL57242.1); similar to Os01g0862…	not assigned.unknown
TM1481.19	4.72084	4.61075	4.90667	5.10309	5.28292	5.31044	4.83265	4.90366	0	0.630883	0	0	0	0	NA	NA	Proprietary Lotus japonicus similar to At3g60170: putative proteinweakly similar to ( 181)AT4G23160| Symbols: | protein kinase family protein | chr4:12129496-12134097 FORWARDweakly similar to ( 154)POLX_TOBACRetrovirus-related Pol polyprotein from transposon TNT 1-94 [Includes: Protease - Nicotiana tabacum (Common tobacco)RVT_2	signalling.receptor kinases.DUF 26
TM1644.19	5.46541	5.61457	5.01938	5.31724	7.33786	7.72448	7.10848	6.3162	0	0	0	2.36286	0	0	NA	Lj5g3v0626670.1	Proprietary Lotus japonicus similar to At2g37130: putative peroxidase ATP2amoderately similar to ( 465)AT2G37130| Symbols: | peroxidase 21 (PER21) (P21) (PRXR5) | chr2:15605304-15607083 REVERSEweakly similar to ( 189)PER2_ORYSAsecretory_peroxidase plant_peroxidase peroxidase ascorbate_peroxidase	misc.peroxidases
chr1.BM1732.18	13.6502	13.3882	12.301	12.5178	14.1424	13.9367	13.6625	13.8707	-1.10976	0	0	1.63012	1.35718	0	chr1.LjB18K24.30.r2.a	Lj1g3v2326650.1	Proprietary Lotus japonicus similar to Q9AYM5: (Q9AYM5) CPRD49 PROTEINmoderately similar to ( 331)AT3G11210| Symbols: | GDSL-motif lipase/hydrolase family protein | chr3:3511107-3512905 REVERSEnot assigned Isoamyl_acetate_hydrolase_like Lipase_GDSL NnaC_like SGNH_hydrolase_like_2 TesA SGNH_hydrolase sialate_O-acetylesterase_like2 SGNH_hydrolase_like_4 SGNH_hydrolase_like_1 Rhamnogalacturan_acetyl…	misc.GDSL-motif lipase
chr1.CM0088.102	4.07106	3.95376	4.30344	4.37036	4.78111	4.72767	4.62544	4.4673	0	0.741979	0.533957	0	0	0	chr1.CM0088.1030.r2.a	Lj3g3v1541360.1***Lj1g3v0052560.1	Proprietary Lotus japonicus similar to At4g21750: L1 specific homeobox gene ATML1/ovule-specific homeobox protein A20weakly similar to ( 145)AT4G21750| Symbols: ATML1 | ATML1 (MERISTEM LAYER 1); DNA binding | chr4:11556977-11560255 FORWARD	RNA.regulation of transcription.HB,Homeobox transcription factor family
chr1.CM0361.64	9.77725	9.72626	9.85262	9.87497	10.0784	10.282	9.69642	9.66865	0	0	0	0	0	-0.497661	NA	NA	Proprietary Lotus japonicus similar to At3g60500: nucleolar autoantigen - like proteinmoderately similar to ( 410)AT3G60500| Symbols: G3, CER7 | 3' exoribonuclease family protein | chr3:22365220-22367415 FORWARDnot assigned not assigned not assigned COG2123 PRK04282 RNase_PH Rph	RNA.processing.ribonucleases
chr1.CM0375.32	7.12213	7.29055	7.0993	6.77843	8.42546	8.44033	7.57999	8.10359	0	0	0	1.49403	0	0	NA	NA	Proprietary Lotus japonicus similar to O81117: (O81117) P450-DEPENDENT FATTY ACID HYDROXYLASEmoderately similar to ( 275)AT5G63450| Symbols: CYP94B1 | CYP94B1 (cytochrome P450, family 94, subfamily B, polypeptide 1); oxygen binding | chr5:25426213-25427745 REVERSEvery weakly similar to (64.7)C72A1_CATROCytochrome P450 72A1 - Catharanthus roseus (Rosy periwinkle) (Madagascar periwinkle)not assigne…	misc.cytochrome P450
chr1.CM0375.38	9.31415	9.48002	9.54785	9.63162	9.67485	9.78708	8.71294	8.80361	0	0	-0.638809	0	-0.83146	-0.972686	chr1.CM0375.200.r2.m	NA	Proprietary Lotus japonicus similar to At3g23050: indoleacetic acid (IAA)-inducible gene (IAA7)weakly similar to ( 107)AT3G23050| Symbols: AXR2, IAA7 | IAA7 (AUXIN RESISTANT 2); transcription factor | chr3:8194775-8196723 FORWARDweakly similar to ( 156)AUX28_SOYBNAuxin-induced protein AUX28 - Glycine max (Soybean)AUX_IAA	RNA.regulation of transcription.Aux/IAA family***hormone metabolism.auxin.induced-regulated-responsive-activated
chr1.CM0496.15	9.5168	9.54097	9.61096	9.66633	9.70557	9.82057	9.27364	9.36693	0	0	0	0	0	-0.442788	chr1.CM0039.320.r2.d	NA	Proprietary Lotus japonicus similar to At5g06160: splicing factor 3ahighly similar to ( 752)AT5G06160| Symbols: | splicing factor-related | chr5:1862624-1866299 REVERSEnot assigned not assigned PRP9	RNA.processing.splicing
chr1.CM0593.23	4.28967	4.28967	4.51934	4.55813	4.76462	4.66151	4.38338	4.4673	0	0.423393	0	0	0	0	chr1.CM0104.1020.r2.m	NA	Proprietary Lotus japonicus similar to At1g09230: unknown proteinweakly similar to ( 149)AT1G09230| Symbols: | RNA recognition motif (RRM)-containing protein | chr1:2979639-2982565 REVERSE	not assigned.no ontology
chr1.TM0356.3	10.6938	10.6627	10.7926	10.7224	11.2938	11.3883	10.8459	10.8967	0	0.662772	0	0.58353	0	-0.469743	NA	NA	Proprietary Lotus japonicus similar to At2g36530: enolase (2-phospho-D-glycerate hydroylase)highly similar to ( 508)AT2G36530| Symbols: LOS2 | LOS2 (Low expression of osmotically responsive genes 1); phosphopyruvate hydratase | chr2:15328160-15330865 REVERSEhighly similar to ( 501)ENO_ORYSAnot assigned enolase Eno eno Enolase_C Enolase_N PRK08350	glycolysis.enolase
chr1.TM0487.16	8.2073	8.20424	8.1085	8.08146	8.61676	8.73713	7.99397	8.03975	0	0.471174	0	0.581964	0	-0.660081	NA	NA	Proprietary Lotus japonicus similar to At4g14096: F-box protein - likeweakly similar to ( 103)AT4G14103| Symbols: | F-box family protein | chr4:8126943-8128300 FORWARDFBD FBD	protein.degradation.ubiquitin.E3.SCF.FBOX
chr1.TM1003.6	11.4336	11.4635	10.5531	10.8159	11.593	11.6652	11.0807	11.1731	-0.764055	0	0	0.944577	0	0	chr1.CM0125.80.r2.a	Lj1g3v1182010.1	Proprietary Lotus japonicus similar to At3g56310: alpha-galactosidase-like proteinhighly similar to ( 587)AT3G56310| Symbols: | alpha-galactosidase, putative / melibiase, putative / alpha-D-galactoside galactohydrolase, putative | chr3:20893865-20896724 FORWARDmoderately similar to ( 429)AGAL_ORYSAnot assigned Melibiase	minor CHO metabolism.galactose.alpha-galactosidases
chr1.TM1410.16	5.91427	5.68637	6.18973	6.21058	7.2538	7.32132	6.73126	6.76812	0	1.48724	0.949367	1.08741	0	0	chr1.LjT40H13.150.r2.d	Lj1g3v1526050.2***Lj1g3v1526050.1	Proprietary Lotus japonicus similar to At5g65380: unknown proteinweakly similar to ( 141)AT5G65380| Symbols: | ripening-responsive protein, putative | chr5:26140467-26143578 REVERSEnot assigned NorM	transport.misc
chr1.TM1410.5	4.72084	4.95107	5.23344	5.54289	5.83909	5.84223	5.73458	5.67229	0	1.0047	0	0	0	0	chr1.LjT40H13.50.r2.d	NA	Proprietary Lotus japonicus similar to At5g65380: unknown proteinvery weakly similar to (92.4)AT5G10420| Symbols: | antiporter | chr5:3273579-3276491 REVERSEnot assigned MatE NorM	transport.misc
chr2.CM0002.36	5.89015	6.40187	6.45113	6.69516	8.10228	8.72396	7.22215	7.27521	0	2.26711	0	0	0	0	NA	NA	Proprietary Lotus japonicus similar to At3g11150: unknown proteinmoderately similar to ( 256)AT3G11150| Symbols: | similar to Os01g0830500 [Oryza sativa (japonica cultivar-group)] (GB:NP_001044697.1); contains domain no description (G3D.3.50.60.10); contains domain Clavaminate synthase-like (SSF51197); contains domain FE(II)/ ASCORBATE OXIDASE SUPERFAMILY (PTHR10209) | chr3:3492992-3494605 REVERS…	hormone metabolism.gibberelin.synthesis-degradation.GA2 oxidase***not assigned.unknown
chr2.CM0008.9	4.20909	4.28967	3.95376	4.04399	4.49955	4.44677	4.05488	4.1993	0	0	0	0.474288	0	0	chr2.CM0008.90.r2.d	NA	Proprietary Lotus japonicus similar to At1g23750: unknown proteinvery weakly similar to (73.9)AT1G23750| Symbols: | DNA-binding protein-related | chr1:8400627-8401160 FORWARD	not assigned.no ontology
chr2.CM0021.25	6.7976	6.76729	6.69081	6.73887	7.25941	7.41412	6.62564	6.43351	0	0	0	0.621922	0	-0.807187	chr2.CM0021.950.r2.d	Lj2g3v1987500.2***Lj2g3v1987500.1	Proprietary Lotus japonicus similar to At2g38740: unknown proteinmoderately similar to ( 345)AT2G38740| Symbols: | haloacid dehalogenase-like hydrolase family protein | chr2:16201717-16203073 REVERSEnot assigned not assigned not assigned COG0637 Gph Hydrolase COG1011 PRK10725 PRK10563 PRK10826 PRK11587	not assigned.no ontology
chr2.CM0132.46	4.61443	4.61075	4.44677	4.37036	4.59963	4.48351	4.13917	4.12373	0	0	-0.48114	0	0	-0.410123	chr2.CM0021.370.r2.m	Lj2g3v1984450.1	Proprietary Lotus japonicus similar to At4g37850: putative bHLH transcription factor (bHLH025)weakly similar to ( 139)AT4G37850| Symbols: | basic helix-loop-helix (bHLH) family protein | chr4:17796356-17797641 REVERSEvery weakly similar to (53.1)ARRS_MAIZEAnthocyanin regulatory R-S protein - Zea mays (Maize)HLH HLH	RNA.regulation of transcription.bHLH,Basic Helix-Loop-Helix family
chr2.CM0373.76	4.86085	4.91267	4.82631	4.66151	6.66527	6.96501	5.18964	5.26895	0	1.92838	0	2.07123	0	-1.58584	chr2.CM0373.800.r2.m***chr2.CM0373.810.r2.d	Lj5g3v0196780.1***Lj2g3v0914440.1	Proprietary Lotus japonicus similar to At2g07050: cycloartenol synthasenearly identical (1093)AT2G07050| Symbols: CAS1 | CAS1 (CYCLOARTENOL SYNTHASE 1) | chr2:2924626-2930292 FORWARDnot assigned SQCY_1 SQCY SqhC ISOPREN_C2_like	secondary metabolism.isoprenoids.terpenoids
chr2.CM0608.80	7.31341	6.9614	7.61329	7.61651	7.98724	8.09916	7.50478	7.46093	0	0.905797	0	0	0	0	NA	NA	Proprietary Lotus japonicus similar to At1g27100: unknown proteinweakly similar to ( 198)AT1G27100| Symbols: | similar to unknown protein [Arabidopsis thaliana] (TAIR:AT1G69890.1); similar to Cytosolic fatty-acid binding; Actin-crosslinking proteins [Medicago truncatula] (GB:ABE82702.1); contains InterPro domain Protein of unknown function DUF569; (InterPro:IPR007679); contains InterPro domain Ac…	not assigned.unknown
chr2.CM0695.14	11.0489	10.9737	11.2074	11.2166	11.3274	11.3754	10.9404	10.8096	0	0	0	0	0	-0.47644	chr2.CM0272.720.r2.d	Lj2g3v1670720.1	Proprietary Lotus japonicus similar to At4g35840: unknown proteinmoderately similar to ( 356)AT4G35840| Symbols: | zinc finger (C3HC4-type RING finger) family protein | chr4:16981087-16982269 FORWARDvery weakly similar to (64.7)EL5_ORYSAnot assigned RING COG5540 RING	protein.degradation.ubiquitin.E3.RING
chr2.CM0803.105	5.18964	5.49371	5.91427	5.73458	6.30939	6.35086	5.51358	5.61825	0	0.988451	0	0	0	0	chr2.CM0803.580.r2.m	Lj2g3v1560730.1	Proprietary Lotus japonicus similar to At3g47580: receptor kinase-like proteinmoderately similar to ( 202)AT3G47580| Symbols: | leucine-rich repeat transmembrane protein kinase, putative | chr3:17543672-17546795 FORWARDweakly similar to ( 127)PSKR_DAUCAPhytosulfokine receptor precursor - Daucus carota (Carrot)not assigned not assigned not assigned not assigned not assigned not assigned not assign…	signalling.receptor kinases.DUF 26
chr2.TM0652.9	7.94578	7.77805	6.70254	6.79029	8.19596	8.17646	7.13309	7.46093	-1.1155	0	0	1.4398	0	-0.889201	chr2.LjT16G06.130.r2.d	Lj2g3v1831990.1***Lj2g3v0780580.1	Proprietary Lotus japonicus similar to At4g37180: putative cytoskeletal proteinweakly similar to ( 179)AT4G37180| Symbols: | myb family transcription factor | chr4:17504642-17506101 FORWARD	RNA.regulation of transcription.G2-like transcription factor family, GARP
chr2.TM1171.19	4.51146	4.43432	4.58468	4.64719	4.94522	4.95107	4.86085	4.71399	0	0.47526	0	0	0	0	NA	Lj0g3v0056649.1***Lj1g3v0269040.1***Lj2g3v2537480.1***Lj0g3v0021989.1***Lj2g3v1226670.1***Lj2g3v2135910.1***Lj3g3v0948520.1	Proprietary Lotus japonicus similar to At1g48710: hypothetical proteinmoderately similar to ( 218)AT4G23160| Symbols: | protein kinase family protein | chr4:12129496-12134097 FORWARDmoderately similar to ( 204)POLX_TOBACRetrovirus-related Pol polyprotein from transposon TNT 1-94 [Includes: Protease - Nicotiana tabacum (Common tobacco)RVT_2	signalling.receptor kinases.DUF 26
chr2.TM1534.5	8.54953	8.4363	8.38071	8.35877	9.02755	9.3734	8.28711	8.34815	0	0	0	0	0	-0.88284	chr2.CM0608.1170.r2.m	Lj2g3v1338980.1	Proprietary Lotus japonicus similar to At3g17900: unknown proteinhighly similar to ( 731)AT3G17900| Symbols: | similar to Os03g0152800 [Oryza sativa (japonica cultivar-group)] (GB:NP_001048995.1); similar to expressed protein [Oryza sativa (japonica cultivar-group)] (GB:ABF94028.1) | chr3:6128989-6133075 FORWARD	not assigned.unknown
chr3.CM0049.5.3	9.98797	9.81477	9.77807	9.79415	10.3358	10.2555	10.0565	10.0474	0	0	0	0.509559	0	0	chr3.CM0049.260.r2.d	Lj0g3v0289209.2***Lj0g3v0289209.1	Proprietary Lotus japonicus similar to At4g12560: putative proteinvery weakly similar to (63.2)AT4G12560| Symbols: | F-box family protein | chr4:7441812-7443154 FORWARD	protein.degradation.ubiquitin.E3.SCF.FBOX
chr3.CM0091.37	9.21628	8.81407	8.29172	7.88529	9.98743	11.1583	4.77454	4.99131	0	0	-4.13225	0	-3.20558	-5.68996	chr3.CM0091.620.r2.m	Lj4g3v0353440.1***Lj3g3v3338170.1	Proprietary Lotus japonicus similar to Q9FVL0: (Q9FVL0) NON-SYMBIOTIC HEMOGLOBINmoderately similar to ( 255)AT2G16060| Symbols: ARATH GLB1, GLB1, NSHB1, ATGLB1, AHB1 | AHB1 (ARABIDOPSIS HEMOGLOBIN 1) | chr2:6989864-6990604 REVERSEmoderately similar to ( 276)HBL1_MEDSANon-symbiotic hemoglobin 1 - Medicago sativa (Alfalfa)not assigned globin Globin	redox.heme
chr3.CM0452.14	4.93642	5.10309	5.23344	5.14447	5.88253	5.85786	5.61825	5.30361	0	0.850442	0	0	0	0	NA	NA	Proprietary Lotus japonicus hypothetical proteinvery weakly similar to (58.9)AT4G23160| Symbols: | protein kinase family protein | chr4:12129496-12134097 FORWARDvery weakly similar to (60.8)POLX_TOBACRetrovirus-related Pol polyprotein from transposon TNT 1-94 [Includes: Protease - Nicotiana tabacum (Common tobacco)	signalling.receptor kinases.DUF 26
chr3.TM1222.14	8.58823	8.61343	8.40059	8.40299	8.70151	8.69325	8.51839	8.46631	-0.199035	0	0	0.295588	0	-0.205029	NA	NA	Proprietary Lotus japonicus similar to At4g12240: hypothetical proteinsweakly similar to ( 114)AT4G12240| Symbols: | zinc finger (C2H2 type) family protein | chr4:7287889-7288983 FORWARD	RNA.regulation of transcription.C2H2 zinc finger family
chr3.TM1768.3	5.73458	5.78778	5.19211	5.24775	5.88253	6.07136	5.26895	5.44486	0	0	0	0.757016	0	-0.62004	chr3.CM0091.240.r2.m	NA	Proprietary Lotus japonicus similar to At3g07560: unknown proteinweakly similar to ( 155)AT3G07560| Symbols: APM2, PEX13 | APM2/PEX13 (ABERRANT PEROXISOME MORPHOLOGY 2); protein binding | chr3:2411622-2413316 REVERSEnot assigned not assigned	not assigned.no ontology.glycine rich proteins
chr4.CM0026.49.1	8.94287	8.82295	9.08728	9.11112	9.31379	9.3734	9.23555	9.25369	0	0.460685	0.361711	0	0	0	NA	Lj3g3v1340360.1***Lj0g3v0155649.1	Proprietary Lotus japonicus similar to At3g23315: unknown protein	not assigned.unknown
chr4.CM0046.42	9.74167	9.37367	9.24257	9.326	11.4063	11.6251	9.99753	10.4005	0	1.95805	0	2.23144	0	0	chr4.CM0046.1530.r2.m	Lj4g3v2618270.1	Proprietary Lotus japonicus similar to Q9FQE4: (Q9FQE4) GLUTATHIONE S-TRANSFERASE GST 14 (EC 2.5.1.moderately similar to ( 216)AT2G29420| Symbols: GST25, ATGSTU7 | ATGSTU7 (GLUTATHIONE S-TRANSFERASE 25); glutathione transferase | chr2:12625188-12625948 REVERSEmoderately similar to ( 224)GSTX6_SOYBNProbable glutathione S-transferase - Glycine max (Soybean)not assigned not assigned not assigned GST…	misc.glutathione S transferases
chr4.CM0087.67	7.5483	7.52328	7.29745	7.30573	7.69867	7.75861	6.85481	6.90345	-0.234202	0.192848	-0.656663	0.42705	-0.422461	-0.849511	chr4.CM0087.510.r2.m	Lj4g3v1658890.2	Proprietary Lotus japonicus similar to At5g61370: unknown proteinhighly similar to ( 557)AT5G61370| Symbols: | pentatricopeptide (PPR) repeat-containing protein | chr5:24689234-24690697 REVERSEweakly similar to ( 103)RF1_ORYSA	not assigned.no ontology.pentatricopeptide (PPR) repeat-containing protein
chr4.CM0100.2	3.85752	3.44721	4.27578	4.04399	4.80711	5.01381	4.45912	4.39628	0	1.2581	0	0	0	0	NA	NA	Proprietary Lotus japonicus similar to At2g21660: glycine-rich RNA binding proteinnot assigned not assigned not assigned not assigned not assigned not assigned not assigned not assigned not assigned not assigned not assigned not assigned not assigned not assigned not assigned not assigned not assigned not assigned not assigned not assigned Drf_FH1 Extensin_2 Atrophin-1 Tymo_45kd_70kd DUF1421 PRK0…	not assigned.unknown
chr4.CM0126.95	6.99995	7.11043	7.60706	7.99751	9.97342	10.6381	8.26793	8.69282	0	3.25058	0	2.50349	0	0	chr4.CM0126.600.r2.m	NA	Proprietary Lotus japonicus similar to At4g22920: unknown proteinmoderately similar to ( 323)AT4G22920| Symbols: | Similar to the tomato senescence-inducible chloroplast stay-green protein 1. It is upregulated during maximal senescence in the Arabidopsis life cycle, especially in senescent leaves. | chr4:12016787-12017980 REVERSE	not assigned.unknown
chr4.CM0265.27	5.3195	5.28754	5.26192	5.28523	5.67229	5.73458	5.47355	5.56781	0	0.399917	0	0.429864	0	0	chr4.CM0007.750.r2.d	NA	Proprietary Lotus japonicus similar to At4g18260: unknown proteinmoderately similar to ( 211)AT4G18260| Symbols: | cytochrome B561-related | chr4:10093535-10097348 REVERSE	redox.ascorbate and glutathione
chr4.CM0297.37	9.90025	9.98178	10.1432	10.162	10.346	10.4035	10.0942	10.0113	0	0.433716	0	0	0	-0.322	chr4.CM0297.300.r2.m	Lj4g3v2172970.1	Proprietary Lotus japonicus similar to At2g19390: unknown proteinhighly similar to ( 926)AT2G19390| Symbols: | similar to unknown protein [Arabidopsis thaliana] (TAIR:AT4G29790.1); similar to Os01g0967100 [Oryza sativa (japonica cultivar-group)] (GB:NP_001045507.1); similar to unknown protein [Oryza sativa (japonica cultivar-group)] (GB:AAU44129.1); similar to Os05g0350700 [Oryza sativa (japonica…	not assigned.unknown
chr4.CM0343.10	6.20081	6.46447	6.77637	6.98863	9.3447	10.8083	7.66575	7.34425	0	3.74387	0	0	0	0	chr4.CM0006.630.r2.a	Lj4g3v2215480.2***Lj4g3v2215480.1	Proprietary Lotus japonicus similar to At4g33150: lysine-ketoglutarate reductase/saccharopine dehydrogenase (LKR/SDH)highly similar to ( 513)AT4G33150| Symbols: LKR/SDH, LKR, SDH | LKR (SACCHAROPINE DEHYDROGENASE) | chr4:15985482-15991072 REVERSEnot assigned Saccharop_dh LYS9	amino acid metabolism.degradation.aspartate family.lysine
chr4.CM0501.53	7.75423	7.61422	8.33397	8.16896	9.38666	9.61947	8.54422	8.99009	0	1.81884	0	0	0	0	chr4.CM0004.1010.r2.d	Lj4g3v2990130.1	Proprietary Lotus japonicus similar to 1A1C_SOYBN: (P31531) 1-AMINOCYCLOPROPANE-1-CARBOXYLATE SYNTHmoderately similar to ( 401)AT4G11280| Symbols: | ACS6 (1-AMINOCYCLOPROPANE-1-CARBOXYLIC ACID (ACC) SYNTHASE 6) | chr4:6864164-6865918 FORWARDhighly similar to ( 535)1A1C_SOYBN1-aminocyclopropane-1-carboxylate synthase - Glycine max (Soybean)not assigned not assigned not assigned not assigned Aminot…	hormone metabolism.ethylene.synthesis-degradation
chr4.TM0238.24.1	10.1841	10.1871	10.4414	10.3682	10.4633	10.5175	10.2378	10.2279	0.219164	0.304779	0	0	0	-0.257547	chr4.CM0387.30.r2.m	NA	Proprietary Lotus japonicus similar to At2g28290: putative SNF2 subfamily transcription regulatormoderately similar to ( 362)AT2G28290| Symbols: CHR3, SYD | SYD (SPLAYED) | chr2:12063848-12080027 FORWARDvery weakly similar to (92.4)ISW2_ORYSAnot assigned not assigned not assigned not assigned not assigned not assigned not assigned not assigned not assigned not assigned not assigned not assigned n…	RNA.regulation of transcription.Chromatin Remodeling Factors
chr5.CM0052.19	6.31393	6.34643	6.67853	6.83362	8.83	9.42199	8.29	7.40563	0	2.79582	0	0	0	0	NA	NA	Proprietary Lotus japonicus similar to At5g64750: unknown proteinvery weakly similar to (88.6)AT5G50080| Symbols: | DNA binding / transcription factor | chr5:20383174-20384061 FORWARDvery weakly similar to (65.1)ERF1_ORYSAAP2 AP2 AP2	RNA.regulation of transcription.AP2/EREBP, APETALA2/Ethylene-responsive element binding protein family
chr5.CM0072.23	6.41883	6.29912	6.10843	6.23592	6.76149	6.77225	6.7813	6.80003	0	0.407896	0.431689	0.594695	0.618488	0	chr5.CM0072.510.r2.m	NA	Proprietary Lotus japonicus hypothetical protein	not assigned.unknown
chr5.CM0096.17.1	4.51146	4.61075	4.22364	4.21396	4.49955	4.41754	3.84502	3.95376	0	0	-0.661711	0	0	-0.559151	NA	NA	Proprietary Lotus japonicus hypothetical proteinrve	not assigned.unknown
chr5.CM0299.33	7.51073	7.4558	8.65819	8.72503	9.8732	10.6366	7.59662	7.71593	0	2.77163	0	0	0	-2.59862	chr5.CM0299.300.r2.m	NA	Proprietary Lotus japonicus similar to At3g16640: translationally controlled tumor protein-like proteinmoderately similar to ( 248)AT3G16640| Symbols: TCTP | TCTP (TRANSLATIONALLY CONTROLLED TUMOR PROTEIN) | chr3:5669715-5670735 REVERSEmoderately similar to ( 267)TCTP_ORYSAnot assigned TCTP	not assigned.no ontology
chr5.CM0311.11	5.34635	5.83593	5.98858	6.07404	6.33754	6.65725	5.01938	5.11875	0	0	0	0	0	-1.42833	NA	NA	Proprietary Lotus japonicus similar to At1g31050: F17F8.3weakly similar to ( 105)AT3G20640| Symbols: | ethylene-responsive protein -related | chr3:7210660-7213205 REVERSE	hormone metabolism.ethylene.induced-regulated-responsive-activated
chr5.CM0311.22	10.9617	11.0474	11.3827	11.2037	11.6502	11.9776	10.8299	10.5691	0	0	0	0	0	-1.11447	chr5.CM0311.210.r2.d	NA	Proprietary Lotus japonicus similar to At1g68750: putative phosphoenolpyruvate carboxylasenearly identical (1495)AT1G68750| Symbols: ATPPC4 | ATPPC4 (Arabidopsis thaliana phosphoenolpyruvate carboxylase 4); phosphoenolpyruvate carboxylase | chr1:25826605-25831767 REVERSEhighly similar to ( 658)CAPP2_CHLREPhosphoenolpyruvate carboxylase 2 - Chlamydomonas reinhardtiiPRK00009 Ppc PEPcase	glycolysis.PEPCase
chr5.CM0344.25.1	8.62524	8.6374	8.78237	8.76403	9.03091	8.91941	8.84978	8.87765	0	0.343842	0	0	0	0	chr5.CM0344.350.r2.d	NA	Proprietary Lotus japonicus similar to At1g34260: hypothetical proteinmoderately similar to ( 395)AT1G34260| Symbols: | phosphatidylinositol-4-phosphate 5-kinase family protein | chr1:12485945-12491777 FORWARDvery weakly similar to (56.2)PI5K1_ORYSAnot assigned not assigned PIPKc PIPKc MSS4 PIP5K Fab1_TCP	signalling.phosphinositides.phosphatidylinositol-4-phosphate 5-kinase
chr5.CM0357.24.4	6.7976	6.74351	5.91875	6.05789	7.96215	8.63093	6.05924	6.1623	0	0	0	2.30822	0	-2.18577	NA	NA	Proprietary Lotus japonicus similar to VCLC_PEA: (P13918) VICILIN PRECURSORmoderately similar to ( 235)AT3G22640| Symbols: | cupin family protein | chr3:8011909-8013890 REVERSEmoderately similar to ( 456)VCLC_PEAVicilin precursor - Pisum sativum (Garden pea)not assigned Cupin_1	development.storage proteins
chr5.TM0455.4	6.60541	6.73887	7.32526	7.178	8.90763	9.78145	8.09504	7.54493	0	2.6724	0	0	0	0	chr1.CM0133.1170.r2.m***chr5.CM0040.200.r2.d	NA	Proprietary Lotus japonicus similar to At2g05940: putative protein kinasehighly similar to ( 506)AT2G05940| Symbols: | protein kinase, putative | chr2:2287511-2289267 REVERSEmoderately similar to ( 219)NORK_MEDTRNodulation receptor kinase precursor - Medicago truncatula (Barrel medic)not assigned not assigned not assigned not assigned not assigned not assigned not assigned not assigned not assign…	protein.postranslational modification.kinase.receptor like cytoplasmatic kinase VII
chr6.CM0055.88	12.4749	12.5496	12.2741	12.0834	12.6927	12.7984	12.5995	12.6272	0	0	0	0.566789	0	0	chr6.CM0055.1190.r2.m	NA	Proprietary Lotus japonicus similar to At4g33580: carbonate dehydratase - like proteinmoderately similar to ( 328)AT4G33580| Symbols: | carbonate dehydratase/ zinc ion binding | chr4:16139408-16141365 FORWARDmoderately similar to ( 210)CAHC_PEACarbonic anhydrase, chloroplast precursor - Pisum sativum (Garden pea)not assigned beta_CA_cladeB Pro_CA CynT beta_CA beta_CA_cladeA PRK10437 beta_CA_cladeC	TCA / org. transformation.carbonic anhydrases
chr6.CM0118.20	4.1289	4.28967	4.64719	4.66151	6.86335	7.53256	4.71742	4.71399	0	2.98867	0	2.54361	0	-2.48225	NA	NA	Proprietary Lotus japonicus similar to At1g29640: unknown proteinvery weakly similar to (90.9)AT1G29640| Symbols: | similar to unknown protein [Arabidopsis thaliana] (TAIR:AT2G34340.1); similar to Os05g0518800 [Oryza sativa (japonica cultivar-group)] (GB:NP_001056059.1); similar to hypothetical protein MBP_91N22.56 [Musa balbisiana] (GB:ABF70130.1); contains InterPro domain Protein of unknown fun…	not assigned.unknown
chr6.CM0139.57	5.59232	5.58951	6.10188	5.99848	6.67853	6.70557	6.29224	6.22873	0.459267	1.10114	0.669568	0.64187	0	-0.431569	chr6.CM0139.350.r2.m	Lj6g3v1880120.1	Proprietary Lotus japonicus similar to At3g06080: unknown proteinhighly similar to ( 606)AT3G06080| Symbols: | similar to unknown protein [Arabidopsis thaliana] (TAIR:AT5G19160.1); similar to expressed protein [Oryza sativa (japonica cultivar-group)] (GB:ABA91480.2); contains InterPro domain Protein of unknown function DUF231, plant; (InterPro:IPR004253) | chr3:1834965-1837530 REVERSEDUF231	not assigned.unknown
chr6.TM0756.5	9.6339	9.77786	9.61912	9.46613	10.2251	10.4727	9.98868	9.95537	0	0	0	0.806296	0	0	chr6.LjT15B19.80.r2.m	Lj6g3v1918220.1	Proprietary Lotus japonicus hypothetical proteinmoderately similar to ( 232)AT3G07525| Symbols: | autophagocytosis-associated family protein | chr3:2399283-2400386 REVERSEnot assigned not assigned Autophagy_C	not assigned.no ontology
chr6.TM1091.4	4.58468	4.66151	4.1993	4.21396	4.76462	4.66151	4.13917	3.85752	0	0	0	0	0	-0.714725	NA	NA	Proprietary Lotus japonicus similar to At1g58140: hypothetical proteinvery weakly similar to (59.7)AT3G21000| Symbols: | similar to unknown protein [Arabidopsis thaliana] (TAIR:AT3G20980.1); similar to putative polyprotein [Oryza sativa (japonica cultivar-group)] (GB:AAP46257.1); contains domain GAG-POL-RELATED RETROTRANSPOSON (PTHR11439); contains domain "Winged helix" DNA-binding domain (SSF467…	not assigned.unknown
gi13884230	5.39644	5.47963	5.67759	5.72439	5.91577	6.03744	5.88406	5.73458	0	0.538569	0	0	0	0	NA	Lj3g3v2517600.1***Lj3g3v2517600.2	GenBank Ljirnpest42-373-b10 Ljirnp Lambda HybriZap two-hybrid library Lotus corniculatus var. japonicus cDNA clone LP373-42-b10 5', mRNA sequence	not assigned.unknown
gi45401362	7.72746	8.10621	7.4257	7.38851	9.16017	9.13217	8.74964	8.35643	0	0	0	1.73906	0	0	NA	Lj1g3v3948270.1	GenBank AV777699 Lotus japonicus Pods (20-30 mm in length) Lotus corniculatus var. japonicus cDNA clone MPDL024c02_f 3', mRNA sequence reverse complement	not assigned.unknown
gi45401751	9.3222	9.26926	9.22926	9.15314	9.86195	10.0898	9.38349	9.35176	0	0.680154	0	0.784683	0	-0.60826	NA	NA	GenBank AV778091 Lotus japonicus Pods (20-30 mm in length) Lotus corniculatus var. japonicus cDNA clone MPDL032f09_f 3', mRNA sequence reverse complement	not assigned.unknown
gi45405013	4.37036	4.28967	4.85152	4.81674	5.12134	5.06319	4.77454	4.65078	0.504112	0.762249	0.382644	0	0	-0.379605	NA	NA	GenBank AV780930 Lotus japonicus Pods (20-30 mm in length) Lotus corniculatus var. japonicus cDNA clone MPDL085d03_f 3', mRNA sequence reverse complement	not assigned.unknown
gi45579911	7.7389	7.83326	8.58917	8.56055	9.45801	10.1948	8.06202	8.28856	0	2.04032	0	0	0	0	NA	NA	GenBank BP046017 Lotus corniculatus var. japonicus pods (less than 20 mm in length) Lotus corniculatus var. japonicus cDNA clone SPD025h11_f 3', mRNA sequence reverse complement	not assigned.unknown
gi45618641	10.2946	10.2079	10.0035	9.71445	10.8348	11.0062	10.8292	10.8126	0	0	0	1.06151	0.961892	0	NA	NA	GenBank BP061893 Lotus corniculatus var. japonicus mature nodule Lotus corniculatus var. japonicus cDNA clone GENf083e11 3', mRNA sequence reverse complement	not assigned.unknown
gi45619238	4.54661	4.59218	4.09764	4.29887	4.72767	4.72767	4.45912	4.4673	0	0	0	0.529414	0	0	NA	NA	GenBank BP062490 Lotus corniculatus var. japonicus mature nodule Lotus corniculatus var. japonicus cDNA clone GENLf002h10 3', mRNA sequence reverse complement	not assigned.unknown
gi45624716	9.85204	9.67942	9.04199	8.92934	9.64599	9.64283	8.42231	8.19673	-0.780063	0	-1.45621	0	0	-1.33489	NA	NA	GenBank BP067973 Lotus corniculatus var. japonicus nodulating root Lotus corniculatus var. japonicus cDNA clone GNf008f07 3', mRNA sequence reverse complement	not assigned.unknown
gi45624724	5.24537	5.54289	5.67759	5.7124	6.53131	6.49877	6.08338	5.93947	0	1.12091	0	0.820049	0	0	NA	NA	GenBank BP067981 Lotus corniculatus var. japonicus nodulating root Lotus corniculatus var. japonicus cDNA clone GNf008g08 3', mRNA sequence reverse complement	not assigned.unknown
gi45625532	8.06371	8.01504	7.58022	7.55167	8.61974	9.10328	8.31144	8.2073	0	0	0	1.29556	0	0	NA	Lj2g3v0727510.1	GenBank BP068789 Lotus corniculatus var. japonicus nodulating root Lotus corniculatus var. japonicus cDNA clone GNf020a05 3', mRNA sequence reverse complement	not assigned.unknown
gi45626971	7.79682	7.80753	7.81695	7.91622	8.25087	8.62683	7.46655	7.40563	0	0	0	0	0	-1.00276	NA	NA	GenBank BP070246 Lotus corniculatus var. japonicus nodulating root Lotus corniculatus var. japonicus cDNA clone GNf039f01 3', mRNA sequence reverse complement	not assigned.unknown
gi45641255	8.17584	8.31894	8.39042	8.38584	9.31903	9.05578	8.66176	8.85913	0	0.940011	0	0	0	0	NA	NA	GenBank BP084594 Lotus japonicus roots Lotus corniculatus var. japonicus cDNA clone MRL017f11_f 3', mRNA sequence reverse complement	not assigned.unknown
gi6956715	12.6841	12.6894	12.6397	12.5443	13.013	13.0786	12.5209	12.4913	0	0.359096	0	0.453806	0	-0.539745	NA	NA	GenBank Ljirnpest24-908-a9 Ljirnp Lambda HybriZap two-hybrid library Lotus corniculatus var. japonicus cDNA clone LP908-24-a9 5', mRNA sequence	not assigned.unknown
gi7719914	5.13166	5.31724	5.54289	5.54675	5.70377	5.71412	5.37488	5.43447	0	0.484492	0	0	0	0	NA	Lj4g3v1535190.1	GenBank AV407060 Lotus japonicus young plants (two-week old) Lotus corniculatus var. japonicus cDNA clone MWL014c12_r 5', mRNA sequence	not assigned.unknown
gi7787318	6.44701	6.00552	6.70729	6.79029	7.74291	8.11632	6.47058	6.4797	0	1.70335	0	0	0	-1.45447	NA	NA	GenBank AV427407 Lotus japonicus young plants (two-week old) Lotus corniculatus var. japonicus cDNA clone MWM081b03_r 5', mRNA sequence	not assigned.unknown
gi897772	6.41883	6.56598	6.62198	6.79029	9.45596	9.73671	6.29224	6.07002	0	3.10393	0	2.8902	0	-3.41521	NA	NA	GenBank L.japonicus mRNA for asparagine synthetase (clone LJAS2)highly similar to ( 971)AT3G47340| Symbols: DIN6, AT-ASN1, ASN1 | ASN1 (DARK INDUCIBLE 6) | chr3:17449430-17452028 REVERSEnearly identical (1167)ASNS2_LOTJAAsparagine synthetase [glutamine-hydrolyzing] 2 - Lotus japonicusnot assigned not assigned asnB AsnB Asn_Synthase_B_C AsnB Asn_synthase Gn_AT_II GATase_2 Gn_AT_II_novel GlmS PurF …	amino acid metabolism.synthesis.aspartate family.asparagine

## Sheet: Cluster4
	Expression								Log2(Fold change) with p<0.01 (0 if it is not significant)						Kazusa 2.5	Kazuza3.0	Description	Mapman Pathway
Probeset	Nitrate(A)	Nitrate(B)	Ammonium(A)	Ammonium(B)	Mixed(A)	Mixed(B)	Nodules(A)	Nodules(B)	Ammonium-Nitrate	Mixed-Nitrate	Nodules-Nitrate	Mixed-Ammonium	Nodules-Ammonium	Nodules-Mixed
BM1702.12	12.7189	12.7601	12.6052	12.6155	12.3474	12.375	12.167	12.2469	0	-0.37828	-0.532538	-0.249153	-0.403412	0	chr1.LjB12P21.90.r2.m	NA	Proprietary Lotus japonicus similar to At3g04910: putative mitogen activated protein kinase kinasehighly similar to ( 780)AT3G04910| Symbols: ZIK4, WNK1 | WNK1 (WITH NO LYSINE (K) 1); kinase | chr3:1355157-1358063 FORWARDvery weakly similar to (98.2)M2K1_ORYSAnot assigned not assigned not assigned not assigned not assigned not assigned not assigned not assigned not assigned not assigned not assig…	protein.postranslational modification
CM0325.28	5.03871	4.94522	4.64719	4.61075	4.24757	4.02195	4.38338	4.52718	0	-0.857207	0	0	0	0	chr5.CM0325.90.r2.m	NA	Proprietary Lotus japonicus similar to At5g13180: NAM-like proteinvery weakly similar to (97.4)AT5G13180| Symbols: ANAC083 | ANAC083 (Arabidopsis NAC domain containing protein 83); transcription factor | chr5:4196646-4197580 FORWARDvery weakly similar to (81.6)NAC74_ORYSANAM	RNA.regulation of transcription.NAC domain transcription factor family
CM0385.42	9.27829	9.18757	9.76248	9.43312	9.13442	9.13353	8.36453	8.57387	0	0	0	0	-1.1286	0	chr6.CM0385.50.r2.d	Lj6g3v1525950.1	Proprietary Lotus japonicus similar to At3g06720: importin alphahighly similar to ( 895)AT3G06720| Symbols: ATKAP ALPHA, AT-IMP | AT-IMP (Arabidopsis thaliana importin alpha); protein transporter | chr3:2120565-2123561 FORWARDhighly similar to ( 865)IMA1B_ORYSAnot assigned not assigned not assigned not assigned SRP1 ARM IBB ARM Arm	protein.targeting.nucleus
CM1102.14	7.63069	7.75736	8.12845	8.28365	7.12213	6.69081	7.35448	7.22817	0	0	0	-1.29958	0	0	NA	NA	Proprietary Lotus japonicus hypothetical proteinmoderately similar to ( 469)AT4G23160| Symbols: | protein kinase family protein | chr4:12129496-12134097 FORWARDmoderately similar to ( 379)POLX_TOBACRetrovirus-related Pol polyprotein from transposon TNT 1-94 [Includes: Protease - Nicotiana tabacum (Common tobacco)RVT_2 rve	signalling.receptor kinases.DUF 26
CM1257.14	8.35561	8.37148	8.70562	9.08005	5.92024	5.27362	7.71807	6.98934	0	-2.76661	0	-3.2959	0	0	chr3.CM0160.350.r2.m***chr3.CM0160.360.r2.m***chr3.CM0160.370.r2.m	Lj3g3v2809690.1***Lj3g3v2809710.1	Proprietary Lotus japonicus similar to At2g45180: putative proline-rich proteinweakly similar to ( 114)AT2G45180| Symbols: | protease inhibitor/seed storage/lipid transfer protein (LTP) family protein | chr2:18633451-18633855 FORWARDvery weakly similar to ( 100)14KD_DAUCA14 kDa proline-rich protein DC2.15 precursor - Daucus carota (Carrot)HPS_like Tryp_alpha_amyl	misc.protease inhibitor/seed storage/lipid transfer protein (LTP) family protein
Lj-MIR164a	5.61457	5.45106	6.00411	5.85786	4.98847	5.19457	5.43447	5.31724	0	0	0	-0.839468	0	0	NA	NA	Proprietary Ljwgs_008866 4478..4341	not assigned.unknown
Lj_atpI	17.47	17.5626	17.7542	17.6968	17.6684	17.6836	17.4495	17.4311	0	0	0	0	-0.285193	0	NA	Ljchlorog3v0000420.1	NCBI GeneID:802840 chloroplast ATP synthase CF0 A chainmoderately similar to ( 415)ATCG00150| Symbols: ATPI | Encodes a subunit of ATPase complex CF0, which is a proton channel that supplies the proton motive force to drive ATP synthesis by CF1 portion of the complex. | chrC:14021-14770 REVERSEmoderately similar to ( 455)ATPI_LOTJAChloroplast ATP synthase a chain precursor - Lotus japonicusnot as…	PS.lightreaction.ATP synthase
Lj_psbH	16.0715	16.0536	15.9134	15.9399	15.2423	15.4822	15.7501	15.7633	0	-0.700256	0	-0.564389	0	0	NA	Ljchlorog3v0010750.1	NCBI GeneID:802931 chloroplast photosystem II phosphoproteinweakly similar to ( 132)ATCG00710| Symbols: PSBH | Encodes a 8 kD phosphoprotein that is a component of the photosystem II oxygen evolving core. Its exact molecular function has not been determined but it may play a role in mediating electron transfer between the secondary quinone acceptors, QA and QB, associated with the acceptor side o…	PS.lightreaction.photosystem II.PSII polypeptide subunits
Ljwgs_003388.1	9.34179	9.47408	9.6702	9.54869	9.18331	9.09242	9.49072	9.47705	0	0	0	-0.471585	0	0	chr6.LjT35D18.80.r2.m	NA	Proprietary Lotus japonicus similar to At3g17430: unknown proteinhighly similar to ( 620)AT3G17430| Symbols: | phosphate translocator-related | chr3:5966603-5968968 FORWARDvery weakly similar to (62.4)TPT_SOLTUTriose phosphate/phosphate translocator, chloroplast precursor - Solanum tuberosum (Potato)not assigned not assigned not assigned not assigned TPT UAA RhaT	transport.metabolite transporters at the envelope membrane
Ljwgs_003451.2	7.75861	7.8289	8.13119	8.18159	7.5603	7.65728	7.26381	7.36135	0	0	-0.481171	-0.547601	-0.843809	0	chr4.CM0432.1470.r2.m	Lj4g3v0451210.1	Proprietary Lotus japonicus similar to At2g33760: hypothetical proteinhighly similar to ( 695)AT2G33760| Symbols: | pentatricopeptide (PPR) repeat-containing protein | chr2:14282876-14284627 FORWARDvery weakly similar to (78.2)RF1_ORYSAnot assigned not assigned not assigned not assigned not assigned not assigned not assigned not assigned Atrophin-1 PPR PRK12323 GRASP55_65 PRK07764 PRK05648 PRK007…	not assigned.no ontology.pentatricopeptide (PPR) repeat-containing protein
Ljwgs_003633.1	9.51193	9.40433	9.87363	9.97315	9.09159	8.96198	8.50753	8.85203	0	0	0	0	-1.24361	0	chr4.CM0004.610.r2.a	Lj4g3v2963460.1	Proprietary Lotus japonicus similar to At1g63680: putative UDP-N-acetylmuramoylalanyl-D-glutamate--2, 6-diaminopimelate ligasehighly similar to ( 947)AT1G63680| Symbols: PDE316 | PDE316 (PIGMENT DEFECTIVE EMBRYO); ATP binding / ligase | chr1:23618124-23620764 FORWARDnot assigned not assigned murE MurE PRK11929 MurF Mur_ligase_M MurC murC MurD murF FolC Mur_ligase_C murD murD Mur_ligase murD murD …	not assigned.no ontology
Ljwgs_004307.1	4.58468	4.66151	5.23344	5.00541	4.49955	4.48351	4.89156	4.86085	0	0	0	-0.627897	0	0	LjSGA_004307.1***chr4.CM1616.340.r2.m***chr6.CM1788.270.r2.d	Lj0g3v0266099.1***Lj6g3v0778670.1***Lj4g3v0412690.1	Proprietary Lotus japonicus similar to C7DB_LOTJA: (O22307) CYTOCHROME P450 71D11 (EC 1.14.-.-) (FRmoderately similar to ( 366)AT5G25140| Symbols: CYP71B13 | CYP71B13 (cytochrome P450, family 71, subfamily B, polypeptide 13); oxygen binding | chr5:8672992-8674560 FORWARDhighly similar to ( 657)C71DB_LOTJACytochrome P450 71D11 - Lotus japonicusnot assigned not assigned not assigned not assigned no…	misc.cytochrome P450
Ljwgs_005853.1	7.47164	7.54348	7.95417	8.12829	6.92104	7.11434	6.27021	6.83204	0	0	0	0	-1.49011	0	chr5.CM1125.850.r2.a	Lj5g3v0975630.1	Proprietary Lotus japonicus similar to At4g02820: Unknown protein (At4g02820)highly similar to ( 584)AT4G02820| Symbols: | pentatricopeptide (PPR) repeat-containing protein | chr4:1258581-1260265 FORWARDvery weakly similar to (73.9)RF1_ORYSA	not assigned.no ontology.pentatricopeptide (PPR) repeat-containing protein
Ljwgs_009994.1	7.96323	7.9498	8.28393	8.13921	7.54348	7.21609	6.9203	7.21367	0	0	0	0	-1.14459	0	LjSGA_009994.1	Lj4g3v2539410.1	Proprietary Lotus japonicus similar to At3g49140: putative proteinhighly similar to ( 888)AT3G49140| Symbols: | binding | chr3:18223172-18228833 REVERSEvery weakly similar to (95.5)RF1_ORYSA	not assigned.no ontology.pentatricopeptide (PPR) repeat-containing protein
Ljwgs_012328.1	8.86958	8.87804	8.90274	8.88473	8.55505	8.49296	8.64316	8.66743	0	-0.349802	-0.218512	-0.369727	-0.238437	0	LjSGA_012328.1	Lj1g3v4724810.1	Proprietary Lotus japonicus similar to At3g11590: unknown proteinhighly similar to ( 506)AT3G11590| Symbols: | similar to unknown protein [Arabidopsis thaliana] (TAIR:AT5G22310.1); similar to Os04g0382800 [Oryza sativa (japonica cultivar-group)] (GB:NP_001052610.1); similar to OSJNBa0072D21.15 [Oryza sativa (japonica cultivar-group)] (GB:CAD40733.2); similar to unnamed protein product; gb|AAF2458…	not assigned.unknown
Ljwgs_012599.3	4.86085	4.77454	4.72767	4.72084	4.41754	4.48351	4.62544	4.59218	0	-0.367172	0	-0.273729	0	0	LjSGA_012599.3***chr2.CM0020.320.r2.m***chr3.CM0106.580.r2.d	Lj0g3v0123709.1***Lj3g3v0359330.1***Lj3g3v2984970.1	Proprietary Lotus japonicus similar to At3g14470: disease resistance protein, putativevery weakly similar to (61.2)AT3G14470| Symbols: | disease resistance protein (NBS-LRR class), putative | chr3:4857947-4861111 FORWARD	stress.biotic
Ljwgs_013473.1	9.51514	9.41863	9.82515	9.74892	9.41679	9.39753	9.30562	9.38935	0	0	0	-0.379875	-0.439546	0	chr4.CM0432.1050.r2.m***chr4.CM0432.1100.r2.m	Lj4g3v0450800.1***Lj4g3v0450690.1	Proprietary Lotus japonicus similar to At1g61030: unknown proteinweakly similar to ( 166)AT1G61030| Symbols: | similar to unknown protein [Arabidopsis thaliana] (TAIR:AT1G11060.1); similar to putative dentin phosphoryn protein [Oryza sativa (japonica cultivar-group)] (GB:AAL58277.1); contains domain ARM repeat (SSF48371); contains domain FAMILY NOT NAMED (PTHR22100); contains domain SUBFAMILY NOT…	not assigned.unknown
Ljwgs_013933.1	9.82276	9.91078	10.2772	10.2237	9.9287	10.0498	9.11942	9.48513	0	0	0	0	-0.948199	0	chr2.LjB26H15.40.r2.m	NA	Proprietary Lotus japonicus similar to At3g10690: putative DNA gyrase subunit Aweakly similar to ( 114)AT3G10690| Symbols: | DNA gyrase subunit A family protein | chr3:3339617-3346248 REVERSEweakly similar to ( 109)GYRA_ORYSAPRK05560	DNA.synthesis/chromatin structure
Ljwgs_014119.1	4.37036	4.36599	4.51934	4.43432	4.18945	4.35282	3.95957	3.85752	0	0	0	0	-0.568286	0	NA	NA	Proprietary Lotus japonicus similar to At4g10830: putative proteinvery weakly similar to (59.7)AT5G36905| Symbols: | RNase H domain-containing protein | chr5:14575028-14577414 FORWARDRT_nLTR_like RVT_1	not assigned.unknown
Ljwgs_015253.2	8.64226	8.92619	9.36125	9.45602	8.35863	8.11956	6.94831	7.57739	0	0	0	0	-2.14578	0	NA	NA	Proprietary Lotus japonicus similar to At3g03920: putative GAR1 proteinweakly similar to ( 181)AT3G03920| Symbols: | Gar1 RNA-binding region family protein | chr3:1009130-1010386 REVERSEnot assigned not assigned not assigned not assigned not assigned not assigned not assigned not assigned not assigned not assigned not assigned Gar1 GAR1 PRK06958 PRK07764 PRP8 GRP	RNA.RNA binding
Ljwgs_016391.1	9.86688	9.97046	10.0458	10.0726	9.84097	9.8083	9.60211	9.59845	0	0	-0.318391	0	-0.458932	0	chr2.CM0263.40.r2.m	Lj2g3v0932680.1	Proprietary Lotus japonicus similar to At5g40490: ribonucleoprotein -likemoderately similar to ( 288)AT5G40490| Symbols: | RNA recognition motif (RRM)-containing protein | chr5:16242711-16244651 FORWARDvery weakly similar to (85.9)ROC1_SPIOL28 kDa ribonucleoprotein, chloroplast - Spinacia oleracea (Spinach)not assigned not assigned not assigned not assigned not assigned not assigned not assigned …	RNA.RNA binding
Ljwgs_017583.1	7.27782	7.37988	7.75882	8.22398	6.6174	6.52349	6.32184	6.4573	0	0	0	-1.42095	-1.60182	0	NA	NA	Proprietary Lotus japonicus similar to At1g63660: GMP synthasemoderately similar to ( 467)AT1G63660| Symbols: | GMP synthase (glutamine-hydrolyzing), putative / glutamine amidotransferase, putative | chr1:23608537-23610743 REVERSEnot assigned not assigned not assigned not assigned not assigned not assigned guaA GATase1_GMP_Synthase GuaA GuaA PRK00758 GATase GMP_synthase_C PRK00919 GATase1_1 GATas…	nucleotide metabolism.synthesis.purine.GMP synthetase
Ljwgs_018393.2	5.91427	5.91875	5.95699	6.03056	5.26427	5.35077	5.75226	5.73458	0	-0.608992	0	-0.686258	0	0.435899	chr1.LjT35C19.50.r2.a	Lj1g3v4241100.2	Proprietary Lotus japonicus similar to At2g41720: salt-inducible protein-likehighly similar to ( 806)AT2G41720| Symbols: EMB2654 | EMB2654 (EMBRYO DEFECTIVE 2654); binding | chr2:17410822-17414205 REVERSEweakly similar to ( 182)RF1_ORYSAPPR	not assigned.no ontology.pentatricopeptide (PPR) repeat-containing protein
Ljwgs_018554.2	6.47312	6.53423	6.74645	6.59052	5.32176	5.50368	5.81686	5.73458	0	-1.09096	-0.727953	-1.25577	-0.892761	0	NA	NA	Proprietary Lotus japonicus similar to At4g32500: potassium channel - proteinmoderately similar to ( 406)AT5G46240| Symbols: KAT1 | KAT1 (K+ ATPase 1); cyclic nucleotide binding / inward rectifier potassium channel | chr5:18760879-18763788 REVERSEmoderately similar to ( 340)AKT1_ORYSAnot assigned not assigned not assigned not assigned CAP_ED cNMP Crp cNMP_binding Ion_trans Ion_trans_2	transport.potassium
Ljwgs_018784.1	5.49371	5.61457	5.43239	5.48769	5.22864	5.27362	4.99697	5.03046	0	0	-0.540425	0	-0.446323	0	NA	NA	Proprietary Lotus japonicus similar to At5g15920: putative proteinweakly similar to ( 112)AT5G15920| Symbols: | structural maintenance of chromosomes (SMC) family protein (MSS2) | chr5:5196213-5199562 FORWARDnot assigned	cell.division
Ljwgs_019722.1	8.42454	8.29517	8.84332	8.66076	8.17553	8.23509	8.48908	8.46069	0	0	0	-0.546728	0	0	LjSGA_019722.1	NA	Proprietary Lotus japonicus similar to Q9ZTX0: (Q9ZTX0) SIMILARITY TO SCAMP37moderately similar to ( 304)AT2G20840| Symbols: | secretory carrier membrane protein (SCAMP) family protein | chr2:8979006-8981481 REVERSEnot assigned SCAMP	transport.misc
Ljwgs_019790.1	12.8399	12.9331	13.3537	13.3104	13.2631	13.0003	12.5909	12.6817	0	0	0	0	-0.695777	0	LjT03D12.30.r2.d	Lj1g3v2391180.1***Lj0g3v0007419.1	Proprietary Lotus japonicus similar to At5g10980: histon H3 proteinmoderately similar to ( 260)AT5G10980| Symbols: | histone H3 | chr5:3472592-3473350 REVERSEmoderately similar to ( 258)H33_VITVIHistone H3.3 - Vitis vinifera (Grape)not assigned H3 HHT1 Histone	DNA.synthesis/chromatin structure.histone
Ljwgs_021232.1	10.676	10.7947	10.6379	10.4738	9.73449	9.29202	10.0463	9.90961	0	-1.22212	0	0	0	0	LjSGA_021232.1	NA	Proprietary Lotus japonicus similar to At3g11210: unknown proteinmoderately similar to ( 281)AT3G11210| Symbols: | GDSL-motif lipase/hydrolase family protein | chr3:3511107-3512905 REVERSEnot assigned Isoamyl_acetate_hydrolase_like Lipase_GDSL NnaC_like sialate_O-acetylesterase_like2 TesA SGNH_hydrolase_like_2 SGNH_hydrolase	misc.GDSL-motif lipase
Ljwgs_021278.1	6.10188	6.09001	6.13946	6.19712	5.75476	5.68637	6.05924	6.07002	0	-0.375379	0	-0.447724	0	0.344066	NA	NA	Proprietary Lotus japonicus similar to At2g20760: unknown proteinweakly similar to ( 152)AT2G20760| Symbols: | similar to unknown protein [Arabidopsis thaliana] (TAIR:AT2G40060.1); similar to conserved hypothetical protein [Medicago truncatula] (GB:ABE83515.1); contains InterPro domain Clathrin light chain; (InterPro:IPR000996) | chr2:8950360-8952189 REVERSE	not assigned.unknown
Ljwgs_022012.1	6.26553	6.36624	6.18973	6.1885	5.92024	5.89319	6.10843	6.12532	0	-0.409169	0	-0.282399	0	0	LjSGA_022012.1***chr3.LjT21L04.10.r2.m	Lj3g3v3189740.1***Lj3g3v1581460.1	Proprietary Lotus japonicus similar to At2g28840: unknown proteinweakly similar to ( 197)AT2G28840| Symbols: | ankyrin repeat family protein | chr2:12385619-12387551 FORWARDnot assigned not assigned not assigned not assigned not assigned not assigned not assigned not assigned ANK Arp	cell.organisation
Ljwgs_022485.1	7.68208	7.59779	7.86686	7.95925	7.1554	7.36628	6.4008	6.88488	0	0	0	0	-1.27022	0	LjSGA_022485.1	Lj6g3v2134280.1	Proprietary Lotus japonicus similar to At3g13150: hypothetical proteinmoderately similar to ( 201)AT3G13150| Symbols: | pentatricopeptide (PPR) repeat-containing protein | chr3:4227982-4229637 REVERSEvery weakly similar to (62.8)RF1_ORYSA	not assigned.no ontology.pentatricopeptide (PPR) repeat-containing protein
Ljwgs_023318.1	10.7794	10.738	10.8359	10.8772	10.2986	10.413	10.5203	10.6648	0	0	0	-0.500764	0	0	LjSGA_023318.1***chr1.LjB18K24.60.r2.a	Lj0g3v0359919.3***Lj0g3v0359919.2***Lj0g3v0359919.1***Lj1g3v2326720.1	Proprietary Lotus japonicus similar to At3g11200: putative nucleic acid binding proteinweakly similar to ( 168)AT5G05610| Symbols: | PHD finger family protein | chr5:1677332-1678943 REVERSEnot assigned	RNA.regulation of transcription.Alfin-like
Ljwgs_024123.2	9.53405	9.65787	9.74204	9.86992	9.49385	9.466	9.2514	9.29389	0	0	0	0	-0.533337	0	LjSGA_024123.2	Lj0g3v0335169.1	Proprietary Lotus japonicus similar to At3g55620: eukaryotic translation initiation factor 6 (EIF-6) - like proteinweakly similar to ( 147)AT3G55620| Symbols: EMB1624 | EMB1624 (EMBRYO DEFECTIVE 1624); translation initiation factor | chr3:20645560-20647291 FORWARDweakly similar to ( 131)IF6_BETVUEukaryotic translation initiation factor 6 - Beta vulgaris (Sugar beet)not assigned eIF6 IF6 eIF-6 TIF…	protein.synthesis.initiation
Ljwgs_024357.2	4.86085	4.86085	4.72767	4.64719	4.49955	4.35282	4.59963	4.59218	0	-0.434673	0	0	0	0	chr1.CM0171.1130.r2.m***chr1.CM0171.1170.r2.m	Lj1g3v0395870.1	Proprietary Lotus japonicus similar to At5g62960: unknown proteinweakly similar to ( 140)AT5G62960| Symbols: | similar to unknown protein [Arabidopsis thaliana] (TAIR:AT1G10660.1); similar to hypothetical protein MtrDRAFT_AC124952g40v1 [Medicago truncatula] (GB:ABE93571.1) | chr5:25286670-25288759 FORWARD	not assigned.unknown
Ljwgs_024363.1	7.3509	7.51862	7.83128	7.75652	7.2538	7.21123	6.21787	6.4797	0	0	-1.08597	0	-1.44512	-0.883733	NA	NA	Proprietary Lotus japonicus similar to At3g14580: hypothetical proteinmoderately similar to ( 257)AT3G14580| Symbols: | pentatricopeptide (PPR) repeat-containing protein | chr3:4903019-4904236 FORWARDvery weakly similar to (92.0)RF1_ORYSAnot assigned not assigned not assigned not assigned not assigned not assigned not assigned not assigned DUF1421 Atrophin-1 Tymo_45kd_70kd PPR	not assigned.no ontology.pentatricopeptide (PPR) repeat-containing protein
Ljwgs_024996.2	7.94578	8.16583	8.33146	8.3029	7.78297	7.51714	7.01467	7.34425	0	0	0	0	-1.13772	0	NA	Lj3g3v2439650.1	Proprietary Lotus japonicus similar to At5g08610: RNA helicase-like proteinweakly similar to ( 125)AT5G08610| Symbols: | DEAD box RNA helicase (RH26) | chr5:2790342-2794060 FORWARDvery weakly similar to (61.2)DB10_NICSYATP-dependent RNA helicase-like protein DB10 - Nicotiana sylvestris (Wood tobacco)not assigned not assigned not assigned not assigned not assigned not assigned not assigned not ass…	RNA.processing.RNA helicase
Ljwgs_025759.1	8.88244	8.83485	9.07153	8.99257	8.67704	8.70042	8.19381	8.35354	0	0	-0.58497	0	-0.758378	0	LjSGA_025759.1	NA	Proprietary Lotus japonicus similar to At1g55870: poly(A)-specific ribonuclease, putativeweakly similar to ( 158)AT1G55870| Symbols: ATPARN, AHG2 | AHG2/ATPARN | chr1:20899850-20901710 FORWARD	RNA.processing.ribonucleases
Ljwgs_026803.1	7.45939	7.36628	7.7043	7.73531	7.14525	7.0761	7.61606	7.48201	0	0	0	-0.609136	0	0.438362	chr5.CM0345.1000.r2.m	Lj5g3v0529230.2***Lj5g3v0529230.1	Proprietary Lotus japonicus similar to At4g32140: unknown proteinweakly similar to ( 138)AT4G32140| Symbols: | similar to membrane protein [Arabidopsis thaliana] (TAIR:AT3G07080.1); similar to H0811D08.4 [Oryza sativa (indica cultivar-group)] (GB:CAJ86111.1); similar to Os04g0645600 [Oryza sativa (japonica cultivar-group)] (GB:NP_001054066.1); contains InterPro domain Protein of unknown function …	not assigned.unknown
Ljwgs_028242.1	7.96034	8.04266	8.27698	8.32978	7.74291	7.75861	7.71421	7.65057	0.301877	0	-0.319107	-0.552617	-0.620984	0	LjSGA_028242.1	Lj6g3v1445610.3***Lj6g3v1445610.2***Lj6g3v1445610.1	Proprietary Lotus japonicus similar to At5g49020: arginine methyltransferase-like proteinmoderately similar to ( 292)AT5G49020| Symbols: | protein arginine N-methyltransferase family protein | chr5:19888567-19891909 FORWARDnot assigned not assigned not assigned COG4076 UbiG COG2263	misc.O- methyl transferases
Ljwgs_028730.2	8.81996	8.79074	9.08022	9.05451	8.85115	8.86977	9.00078	8.94644	0.262012	0	0.168255	-0.206904	0	0	LjSGA_028730.2	Lj0g3v0361929.1	Proprietary Lotus japonicus similar to At3g24080: hypothetical proteinvery weakly similar to (67.0)AT3G24080| Symbols: | KRR1 family protein | chr3:8695198-8697114 REVERSEnot assigned	not assigned.no ontology
Ljwgs_028739.2	7.86841	7.84664	7.83917	7.69367	7.41306	7.4215	7.55934	7.59709	0	-0.440243	0	-0.349144	0	0	NA	Lj2g3v0692490.2***Lj2g3v0692490.1	Proprietary Lotus japonicus similar to At1g18030: unknown proteinweakly similar to ( 117)AT1G18030| Symbols: | protein phosphatase 2C, putative / PP2C, putative | chr1:6204393-6206329 FORWARDPP2C PP2Cc	protein.postranslational modification
Ljwgs_029575.1	6.52349	6.51858	6.94319	6.87492	6.59891	6.56408	5.87179	6.22873	0	0	0	0	-0.858799	0	LjSGA_029575.1	Lj0g3v0198159.3***Lj0g3v0198159.2***Lj0g3v0198159.1	Proprietary Lotus japonicus similar to Q9LHM6: (Q9LHM6) PRE-RRNA PROCESSING PROTEIN RRP5moderately similar to ( 245)AT3G11964| Symbols: | S1 RNA-binding domain-containing protein | chr3:3793963-3806632 REVERSEvery weakly similar to (60.5)RR1_SPIOL30S ribosomal protein S1, chloroplast precursor - Spinacia oleracea (Spinach)not assigned RpsA rpsA PRK00087 rpsA S1 S1 S1 PRK12269 rpsA VacB PRK08059 P…	not assigned.no ontology.S RNA-binding domain-containing protein
Ljwgs_029683.1	7.24551	7.35421	7.15951	7.1636	6.73887	6.63111	7.01467	7.07944	0	-0.614867	0	-0.476564	0	0	chr3.LjT45I18.140.r2.d	Lj0g3v0126779.1	Proprietary Lotus japonicus similar to At1g53050: cell division-related protein, putativeweakly similar to ( 159)AT1G53050| Symbols: | protein kinase family protein | chr1:19776242-19779199 FORWARDnot assigned	protein.postranslational modification
Ljwgs_030341.1	8.12668	7.92923	8.57765	8.51112	7.90836	7.75861	7.61606	7.67062	0	0	0	-0.710895	-0.901042	0	LjSGA_030341.1	NA	Proprietary Lotus japonicus similar to At5g17460: unknown proteinmoderately similar to ( 325)AT5G17460| Symbols: | similar to conserved hypothetical protein [Medicago truncatula] (GB:ABE78854.1) | chr5:5757584-5758869 REVERSE	not assigned.unknown
Ljwgs_032897.1	10.338	10.3693	10.8096	10.8726	10.1761	10.0913	9.39753	9.84308	0	0	0	0	-1.22079	0	LjSGA_032897.1	NA	Proprietary Lotus japonicus similar to At1g10490: unknown proteinvery weakly similar to (75.1)AT1G10490| Symbols: | Identical to UPF0202 protein At1g10490 [Arabidopsis Thaliana] (GB:Q9XIK4); similar to unknown protein [Arabidopsis thaliana] (TAIR:AT3G57940.1); similar to DEAD/DEAH box helicase, N-terminal [Medicago truncatula] (GB:ABE87709.1); similar to PREDICTED: similar to N-acetyltransferase-…	not assigned.unknown
Ljwgs_032932.1	6.60541	6.62198	6.74309	6.82251	6.47566	6.51661	6.4008	6.4008	0	0	-0.212897	-0.286665	-0.382	0	LjSGA_032932.1	Lj0g3v0331549.2***Lj0g3v0331549.1	Proprietary Lotus japonicus similar to At1g73930: unknown proteinhighly similar to ( 703)AT1G73930| Symbols: | similar to Os03g0259700 [Oryza sativa (japonica cultivar-group)] (GB:NP_001049615.1); similar to expressed protein [Oryza sativa (japonica cultivar-group)] (GB:ABF95074.1); contains InterPro domain Protein of unknown function DUF1630; (InterPro:IPR012860) | chr1:27799008-27801195 REVERSE…	not assigned.unknown
Ljwgs_032956.1	9.50145	9.62581	9.81947	9.85096	9.28611	9.33859	8.99399	9.1405	0	0	-0.496392	-0.522866	-0.767975	0	LjSGA_032956.1	NA	Proprietary Lotus japonicus similar to At2g31060: putative GTP-binding proteinweakly similar to ( 157)AT2G31060| Symbols: | GTP binding / translation elongation factor | chr2:13220573-13225621 REVERSEnot assigned TypA PRK10218	protein.synthesis.elongation
Ljwgs_034083.1	8.45711	8.22398	8.20821	8.05831	7.21609	7.3509	7.7727	7.82294	0	-1.05705	0	-0.849762	0	0	chr6.CM0437.210.r2.m***chr6.CM0437.240.r2.m	Lj6g3v1629450.1***Lj4g3v0299460.1	Proprietary Lotus japonicus similar to At2g34790: putative berberine bridge enzymemoderately similar to ( 422)AT1G30760| Symbols: | FAD-binding domain-containing protein | chr1:10918303-10920423 FORWARDGlcD FAD_binding_4	misc.nitrilases, *nitrile lyases, berberine bridge enzymes, reticuline oxidases, troponine reductases***secondary metabolism.N misc.alkaloid-like
Ljwgs_034244.1	8.78339	8.83	9.12039	9.14783	8.25087	8.32725	8.45003	8.76486	0	0	0	-0.845049	0	0	NA	NA	Proprietary Lotus japonicus similar to At5g13280: aspartate kinasenot assigned	not assigned.unknown
Ljwgs_034870.1	5.3195	5.28754	5.78124	5.74639	5.42611	5.39216	5.60349	5.58106	0.460291	0	0.288752	-0.35468	-0.171539	0.183141	LjSGA_034870.1	Lj4g3v2251380.4***Lj4g3v2251380.3***Lj4g3v2251380.2***Lj4g3v2251380.1	Proprietary Lotus japonicus similar to At1g48090: unknown proteinweakly similar to ( 160)AT1G48090| Symbols: | C2 domain-containing protein | chr1:17740060-17761639 REVERSE	not assigned.no ontology.C2 domain-containing protein
Ljwgs_035337.1	8.86958	8.89006	9.17554	9.06102	8.53465	8.56389	8.40326	8.43929	0	-0.330548	-0.458544	-0.569008	-0.697005	0	LjSGA_035337.1	Lj0g3v0261399.2***Lj0g3v0261399.1	Proprietary Lotus japonicus similar to At5g63430: putative proteinweakly similar to ( 129)AT5G63420| Symbols: EMB2746 | EMB2746 (EMBRYO DEFECTIVE 2746); catalytic | chr5:25417741-25423033 FORWARDnot assigned	not assigned.no ontology
Ljwgs_035693.2	10.015	9.92888	9.43846	9.82555	7.8289	8.58987	6.4008	6.61464	0	0	-3.46423	0	-3.12428	0	LjSGA_035693.2	NA	Proprietary Lotus japonicus similar to At3g20810: unknown proteinweakly similar to ( 144)AT3G20810| Symbols: | transcription factor | chr3:7275820-7278188 FORWARDnot assigned Cupin_4	RNA.regulation of transcription.JUMONJI family
Ljwgs_036445.1	11.2037	11.7062	12.1174	12.0034	9.15338	9.77097	9.92573	10.1604	0	-1.9928	0	-2.59819	-2.01729	0	LjSGA_036445.1	Lj0g3v0080529.1	Proprietary Lotus japonicus similar to Q9BBU5: (Q9BBU5) CU/ZN-SUPEROXIDE DISMUTASE COPPER CHAPERONEmoderately similar to ( 219)AT1G12520| Symbols: ATCCS, CCS1 | CCS1 (copper chaperone for superoxide dismutase 1); superoxide dismutase copper chaperone | chr1:4267275-4268204 REVERSEvery weakly similar to (66.2)SODC_PANGISuperoxide dismutase [Cu-Zn] - Panax ginseng (Korean ginseng)not assigned not a…	redox.dismutases and catalases
Ljwgs_039035.1	8.04163	7.83167	8.12313	8.20821	7.45888	7.53573	7.68296	7.7469	0	0	0	-0.668366	0	0	NA	NA	Proprietary Lotus japonicus similar to At5g62190: putative RNA helicase (MMI9.2)very weakly similar to (80.5)AT5G62190| Symbols: PRH75 | PRH75 (plant RNA helicase 75); ATP-dependent helicase | chr5:24997768-25001105 REVERSEvery weakly similar to (77.0)RH7_SPIOLDEAD-box ATP-dependent RNA helicase 7 - Spinacia oleracea (Spinach)not assigned not assigned not assigned not assigned not assigned not as…	RNA.processing.RNA helicase
Ljwgs_039067.1	4.68624	4.66151	4.86395	4.98847	4.49955	4.35282	4.74458	4.78111	0	0	0	-0.500031	0	0	LjSGA_039067.1***LjSGA_039800.1	Lj0g3v0285649.1***Lj0g3v0285639.1***Lj0g3v0265429.1***Lj0g3v0133679.1	Proprietary Lotus japonicus similar to At1g08070: unknown proteinmoderately similar to ( 340)AT1G08070| Symbols: | pentatricopeptide (PPR) repeat-containing protein | chr1:2514371-2516596 REVERSE	not assigned.no ontology.pentatricopeptide (PPR) repeat-containing protein
Ljwgs_041277.1	10.0712	10.1012	10.7592	10.6298	10.1767	10.2613	9.17132	9.62319	0	0	0	0	-1.2972	0	chr2.CM0191.240.r2.m	Lj2g3v3337750.3***Lj2g3v3337750.2	Proprietary Lotus japonicus similar to At3g07770: putative heat-shock proteinmoderately similar to ( 446)AT3G07770| Symbols: | ATP binding | chr3:2479617-2483976 FORWARDmoderately similar to ( 240)HSP83_IPONIHeat shock protein 83 - Ipomoea nil (Japanese morning glory) (Pharbitis nil)not assigned not assigned HSP90 PRK05218 HtpG	stress.abiotic.heat
Ljwgs_041278.1	6.78621	6.73887	7.24788	7.15414	6.64739	6.61372	6.22993	6.41672	0	0	0	-0.570455	-0.877686	0	chr6.CM0055.480.r2.m	Lj6g3v2192240.1	Proprietary Lotus japonicus similar to At1g18265: unknown proteinvery weakly similar to (72.8)AT1G18265| Symbols: | similar to unknown protein [Arabidopsis thaliana] (TAIR:AT4G13160.1); similar to Protein of unknown function DUF593 [Medicago truncatula] (GB:ABE92876.1); contains InterPro domain Protein of unknown function DUF593; (InterPro:IPR007656) | chr1:6282331-6283173 REVERSEDUF593 Atrophin-…	not assigned.unknown
Ljwgs_043511.1	8.42454	8.51962	9.02737	8.90481	8.10883	8.22277	7.8482	7.93808	0.494013	0	-0.578937	-0.800292	-1.07295	0	LjSGA_043511.1	Lj0g3v0281619.1	Proprietary Lotus japonicus similar to At5g42150: unknown proteinweakly similar to ( 177)AT5G42150| Symbols: | electron carrier/ protein disulfide oxidoreductase | chr5:16863475-16865137 FORWARDnot assigned GST_C_mPGES2	not assigned.unknown
Ljwgs_043624.1	7.93624	8.00419	8.39337	8.35147	7.20422	7.05591	7.61237	7.21852	0	0	0	-1.24236	0	0	LjSGA_043624.1	Lj0g3v0296399.1***Lj0g3v0344279.2***Lj0g3v0344279.1	Proprietary Lotus japonicus similar to At2g39890: proline transporter 1moderately similar to ( 246)AT2G39890| Symbols: ATPROT1, ProT1 | ProT1 (PROLINE TRANSPORTER 1) | chr2:16663100-16665280 FORWARDnot assigned Aa_trans	transport.amino acids
Ljwgs_044235.1	8.03237	8.07612	8.16802	8.12829	7.92701	7.83405	7.78133	7.77517	0	0	-0.275995	-0.267629	-0.369909	0	LjB14E16.100.r2.a	Lj0g3v0255499.1***Lj0g3v0057189.1***Lj0g3v0004519.1	Proprietary Lotus japonicus similar to At1g01910: arsA homolog (hASNA-I), putativeweakly similar to ( 182)AT1G01910| Symbols: | anion-transporting ATPase, putative | chr1:313595-315831 REVERSEnot assigned ArsA_ATPase ArsA_ATPase ArsA ArsA	transport.unspecified anions
Ljwgs_047086.1	5.00541	4.94522	4.71742	4.84525	4.52718	4.48351	4.52718	4.65078	0	-0.469971	0	0	0	0	LjSGA_047086.1	NA	Proprietary Lotus japonicus similar to At4g10260: fructokinase - like proteinvery weakly similar to ( 100)AT4G10260| Symbols: | pfkB-type carbohydrate kinase family protein | chr4:6371482-6372766 REVERSEvery weakly similar to (97.1)SCRK2_ORYSAnot assigned bac_FRK PfkB KdgK PRK09434 RbsK	major CHO metabolism.degradation.sucrose.fructokinase
Ljwgs_047220.1	8.97879	9.05586	8.63729	8.88473	7.52279	7.44653	7.30088	7.42623	0	-1.53267	-1.65377	-1.27635	-1.39745	0	LjSGA_047220.1	Lj0g3v0101169.1	Proprietary Lotus japonicus similar to At3g07650: unknown proteinweakly similar to ( 137)AT3G07650| Symbols: COL9 | COL9 (CONSTANS-LIKE 9); zinc ion binding | chr3:2442500-2443907 FORWARDCCT	RNA.regulation of transcription.C2C2(Zn) CO-like, Constans-like zinc finger family
Ljwgs_047819.1	7.3509	7.43771	7.53208	7.66486	6.88488	6.90759	6.34643	6.69081	0	0	-0.875687	0	-1.07985	0	LjSGA_047819.1***LjSGA_105724.1	Lj2g3v0489020.2***Lj2g3v0489020.1	Proprietary Lotus japonicus similar to At1g08070: unknown proteinmoderately similar to ( 266)AT1G08070| Symbols: | pentatricopeptide (PPR) repeat-containing protein | chr1:2514371-2516596 REVERSE	not assigned.no ontology.pentatricopeptide (PPR) repeat-containing protein
Ljwgs_048568.1	8.10277	8.06101	8.0505	8.03752	7.77928	7.71893	7.89403	7.83326	0	-0.332786	0	-0.294909	0	0	chr3.CM0786.300.r2.a	Lj3g3v3188470.1	Proprietary Lotus japonicus similar to At5g59300: putative E2, ubiquitin-conjugating enzyme UBC7very weakly similar to (74.3)AT3G46460| Symbols: UBC13 | UBC13 (ubiquitin-conjugating enzyme 13); ubiquitin-protein ligase | chr3:17107105-17108300 REVERSEnot assigned COG5078 UBCc UBCc UQ_con	protein.degradation.ubiquitin.E2
Ljwgs_048981.1.1	9.59327	9.60025	9.88273	9.86992	9.26853	9.2825	9.52832	9.30861	0	0	0	-0.600813	0	0	LjSGA_048981.1.1	NA	Proprietary Lotus japonicus similar to At1g78240: unknown proteinvery weakly similar to (78.2)AT1G78240| Symbols: | dehydration-responsive protein-related | chr1:29438066-29440708 REVERSE	stress.abiotic.drought/salt
Ljwgs_049567.1	10.5593	10.7198	10.7409	11.0466	9.92527	9.65373	9.22655	9.62741	0	0	0	0	-1.46677	0	LjT47J13.70.r2.a	Lj0g3v0112069.1***Lj0g3v0045529.1	Proprietary Lotus japonicus similar to At1g78600: unknown proteinvery weakly similar to (61.2)AT1G78600| Symbols: | zinc finger (B-box type) family protein | chr1:29572263-29573555 FORWARD	RNA.regulation of transcription.C2C2(Zn) CO-like, Constans-like zinc finger family
Ljwgs_051932.1	6.73634	6.48172	6.17483	6.35857	5.87179	5.61273	5.47355	5.50566	0	0	-1.11942	0	0	0	LjSGA_051932.1	Lj0g3v0243159.1	Proprietary Lotus japonicus similar to At1g15360: ethylene responsive element like proteinweakly similar to ( 137)AT1G15360| Symbols: SHN1, WIN1 | SHN1/WIN1 (SHINE1); DNA binding / transcription factor | chr1:5283604-5284501 FORWARDAP2 AP2	RNA.regulation of transcription.AP2/EREBP, APETALA2/Ethylene-responsive element binding protein family
Ljwgs_052077.1	7.79682	7.7448	8.29689	8.03752	7.5483	7.40563	6.74645	7.09732	0	0	0	0	-1.24532	0	LjSGA_052077.1	Lj0g3v0128359.1	Proprietary Lotus japonicus similar to At1g48570: unknown protein (At1g48570)weakly similar to ( 142)AT1G48570| Symbols: | zinc finger (Ran-binding) family protein | chr1:17959123-17961329 REVERSEnot assigned	signalling.G-proteins
Ljwgs_052807.1	5.37488	5.25249	5.46745	5.54289	5.06049	5.08726	4.89156	5.05779	0	0	0	0	-0.530497	0	NA	NA	Proprietary Lotus japonicus similar to Q9ZS32: (Q9ZS32) NL25weakly similar to ( 119)AT4G12010| Symbols: | disease resistance protein (TIR-NBS-LRR class), putative | chr4:7197319-7201387 REVERSETIR TIR	stress.biotic
Ljwgs_054071.1	8.23853	7.94907	8.56604	8.41704	7.78297	7.7469	7.53475	7.51911	0	0	0	0	-0.964608	0	LjSGA_054071.1	Lj0g3v0281619.1	Proprietary Lotus japonicus similar to At5g42150: unknown proteinvery weakly similar to ( 100)AT5G42150| Symbols: | electron carrier/ protein disulfide oxidoreductase | chr5:16863475-16865137 FORWARDnot assigned GST_N_mPGES2	not assigned.unknown
Ljwgs_054359.1	8.68078	8.73892	8.97834	8.83139	8.52232	8.48216	8.27814	8.26998	0	0	-0.435792	-0.402626	-0.630806	0	LjSGA_054359.1	Lj0g3v0299809.1	Proprietary Lotus japonicus similar to At4g31010: unknown proteinvery weakly similar to (55.1)AT4G31010| Symbols: | DNA binding | chr4:15106714-15108452 FORWARD	not assigned.unknown
Ljwgs_054486.1	7.89043	7.95889	8.21247	8.2556	7.62019	7.23238	6.81612	6.91955	0	0	-1.05682	0	-1.3662	0	NA	NA	Proprietary Lotus japonicus similar to At2g31220: putative transcription factor BHLH10weakly similar to ( 137)AT2G31210| Symbols: | basic helix-loop-helix (bHLH) family protein | chr2:13303732-13305216 FORWARDHLH HLH	RNA.regulation of transcription.bHLH,Basic Helix-Loop-Helix family
Ljwgs_056024.1	9.56229	9.48645	9.43123	9.38194	9.36289	9.32558	9.09142	9.14672	0	0	-0.405301	0	-0.287513	0	LjSGA_056024.1	Lj0g3v0090719.1***Lj0g3v0267459.1	Proprietary Lotus japonicus similar to At5g19420: putative proteinvery weakly similar to (80.1)AT5G19420| Symbols: | zinc finger protein, putative / regulator of chromosome condensation (RCC1) family protein | chr5:6547947-6552850 REVERSEDZC	RNA.regulation of transcription.unclassified***cell.division
Ljwgs_056733.1	9.18517	9.2264	9.25708	9.24153	9.08728	9.17935	8.99399	9.0071	0	0	0	0	-0.24876	0	chr2.CM0373.700.r2.m	Lj5g3v0196880.1***Lj2g3v0914330.1	Proprietary Lotus japonicus similar to AAK40310: (AAK40310) PUTATIVE METHYL-BINDING DOMAIN PROTEINmoderately similar to ( 242)AT5G35330| Symbols: MBD2, MBD02 | MBD02 (methyl-CpG-binding domain 2); DNA binding | chr5:13540955-13542500 REVERSEnot assigned MeCP2_MBD MBD zf-CW MBD MBD	RNA.regulation of transcription.Methyl binding domain proteins
Ljwgs_057991.1	6.90946	7.03406	7.11174	7.06065	6.76978	6.78539	6.6068	6.67765	0	0	0	0	-0.443966	0	chr1.CM2079.180.r2.a	Lj1g3v4551350.1	Proprietary Lotus japonicus similar to At4g11420: putative proteinmoderately similar to ( 315)AT4G11420| Symbols: ATEIF3A-1, EIF3A-1, ATTIF3A1, TIF3A1, EIF3A | EIF3A (eukaryotic translation initiation factor 3A) | chr4:6947829-6952048 REVERSEmoderately similar to ( 314)IF3A_TOBACnot assigned	protein.synthesis.initiation
Ljwgs_058225.0.1	6.47312	6.45628	6.78621	6.64739	6.37496	6.36624	6.04838	5.98574	0	0	-0.44764	0	-0.69974	-0.353539	LjSGA_058225.0.1	NA	Proprietary Lotus japonicus similar to At1g12730: unknown proteinweakly similar to ( 102)AT1G12730| Symbols: | cell division cycle protein-related | chr1:4335107-4337607 FORWARDnot assigned	cell.division
Ljwgs_060407.2	7.09172	7.09732	7.31426	7.28709	6.58207	6.56408	7.00838	7.05591	0.206154	-0.521446	0	-0.7276	-0.268532	0.459068	NA	NA	Proprietary Lotus japonicus similar to At2g26440: putative pectinesterasemoderately similar to ( 359)AT2G26440| Symbols: | pectinesterase family protein | chr2:11254485-11256485 FORWARDmoderately similar to ( 258)PME2_CITSIPectinesterase-2 precursor - Citrus sinensis (Sweet orange)Pectinesterase PemB PRK10531	cell wall.pectin*esterases.PME
Ljwgs_062145.1	6.48475	6.57358	6.67589	6.77143	6.404	6.38794	6.43767	6.41672	0	0	0	-0.327692	0	0	LjSGA_062145.1	Lj0g3v0152189.1***Lj6g3v2192100.1	Proprietary Lotus japonicus similar to HS7M_PHAVU: (Q01899) HEAT SHOCK 70 KDA PROTEIN, MITOCHONDRIAmoderately similar to ( 470)AT5G09590| Symbols: HSC70-5, mtHSC70-2 | mtHSC70-2 (HEAT SHOCK PROTEIN 70); ATP binding / unfolded protein binding | chr5:2975722-2978509 FORWARDmoderately similar to ( 498)HSP7M_PHAVUHeat shock 70 kDa protein, mitochondrial precursor - Phaseolus vulgaris (Kidney bean) (F…	stress.abiotic.heat
Ljwgs_067606.1	6.57925	6.29912	6.76066	6.84386	5.56971	5.4303	6.20448	6.28184	0	-0.939179	0	-1.30226	0	0	NA	NA	Proprietary Lotus japonicus similar to At5g47230: ethylene responsive element binding factor 5 (ATERF5) (sp|O80341)very weakly similar to (82.4)AT4G17490| Symbols: ERF-6-6, ATERF6 | ATERF6 (ETHYLENE RESPONSIVE ELEMENT BINDING FACTOR 6); DNA binding / transcription factor | chr4:9752985-9753833 REVERSEvery weakly similar to (70.1)ERF5_TOBACEthylene-responsive transcription factor 5 - Nicotiana tab…	hormone metabolism.ethylene.signal transduction
Ljwgs_068853.1	5.99283	5.91875	6.35857	6.4183	5.60719	5.87794	5.31044	5.54675	0	0	0	0	-0.959838	0	LjSGA_068853.1	Lj0g3v0221459.1	Proprietary Lotus japonicus similar to At5g48910: selenium-binding protein-likehighly similar to ( 592)AT5G48910| Symbols: | pentatricopeptide (PPR) repeat-containing protein | chr5:19850195-19852135 REVERSEvery weakly similar to (77.4)RF1_ORYSA	not assigned.no ontology.pentatricopeptide (PPR) repeat-containing protein
Ljwgs_071388.1	8.65439	8.26354	9.02737	8.78727	5.85786	5.31044	7.80571	7.41729	0	-2.87481	0	-3.32317	0	2.02735	LjSGA_071388.1	NA	Proprietary Lotus japonicus similar to At4g39250: putative proteinvery weakly similar to (88.2)AT4G39250| Symbols: | DNA binding / transcription factor | chr4:18271451-18271851 REVERSEnot assigned	RNA.regulation of transcription.MYB-related transcription factor family
Ljwgs_073609.2	6.10188	6.23233	6.56408	6.60356	5.91577	5.81526	6.31166	6.40825	0	0	0	-0.718302	0	0.494441	LjSGA_073609.2	Lj3g3v0797440.1	Proprietary Lotus japonicus similar to At5g04970: pectinesterasevery weakly similar to (90.5)AT5G04970| Symbols: | pectinesterase, putative | chr5:1464263-1467002 REVERSEPMEI	cell wall.pectin*esterases.misc
Ljwgs_073914.1	4.79417	4.69671	4.85152	4.81674	4.49955	4.44677	4.56196	4.65078	0	0	0	-0.360969	0	0	chr3.CM0135.50.r2.m	Lj3g3v3513450.1	Proprietary Lotus japonicus similar to At3g23880: unknown proteinvery weakly similar to (70.9)AT3G23880| Symbols: | F-box family protein | chr3:8622068-8623162 REVERSEF-box FBOX	protein.degradation.ubiquitin.E3.SCF.FBOX
Ljwgs_075338.2	10.0719	10.2667	10.2888	10.3089	9.72546	9.59268	9.95027	9.9853	0	0	0	-0.63979	0	0	chr1.CM0017.810.r2.a	Lj1g3v3329660.1	Proprietary Lotus japonicus similar to Q40197: (Q40197) RAB11Gweakly similar to ( 148)AT1G05810| Symbols: ARA, Ara-1, AtRab11D, AtRABA5e | ARA/Ara-1/AtRABA5e/AtRab11D (Arabidopsis Rab GTPase homolog A5e); GTP binding | chr1:1748313-1749349 FORWARDvery weakly similar to (81.6)RB11C_LOTJARas-related protein Rab11C - Lotus japonicusnot assigned not assigned not assigned not assigned not assigned not…	signalling.G-proteins
Ljwgs_076371.1	9.48544	9.61436	9.46032	9.43044	9.05425	9.00508	8.66643	8.85661	0	0	-0.788381	0	-0.683863	0	LjSGA_076371.1	Lj0g3v0276749.1	Proprietary Lotus japonicus similar to At3g62110: unknown proteinmoderately similar to ( 341)AT3G62110| Symbols: | glycoside hydrolase family 28 protein / polygalacturonase (pectinase) family protein | chr3:23008288-23010478 REVERSEvery weakly similar to (73.6)PGLR_ACTCHPolygalacturonase precursor - Actinidia chinensis (Kiwi) (Yangtao)PGU1 Glyco_hydro_28	cell wall.degradation.pectate lyases and polygalacturonases
Ljwgs_081562.1	9.92647	9.98921	10.0209	10.0261	9.7793	9.73671	9.86655	9.86282	0	-0.199836	0	-0.265479	0	0	NA	NA	Proprietary Lotus japonicus similar to At1g60995: unknown proteinweakly similar to ( 172)AT1G60995| Symbols: | similar to S3 self-incompatibility locus-linked pollen 3.15 protein [Petunia integrifolia subsp. inflata] (GB:AAQ09996.1); similar to S1 self-incompatibility locus-linked pollen 3.15 protein [Petunia integrifolia subsp. inflata] (GB:AAQ09997.1); similar to S2 self-incompatibility locus-l…	not assigned.no ontology
Ljwgs_082157.1	9.37177	9.48557	9.63162	9.5211	8.73279	8.56389	9.24487	9.36276	0	-0.780327	0	-0.928022	0	0.655474	chr4.CM0061.270.r2.m	Lj4g3v2093720.1***Lj4g3v2093710.2***Lj4g3v2093710.1	Proprietary Lotus japonicus similar to At5g57490: porin-like proteinweakly similar to ( 109)AT5G57490| Symbols: | porin, putative | chr5:23301121-23302561 REVERSEvery weakly similar to (96.7)VDAC_PEAOuter plastidial membrane protein porin - Pisum sativum (Garden pea)not assigned Porin_3	transporter.sugars
Ljwgs_082322.2	5.86871	5.83593	5.89924	6.09134	5.42611	5.44071	5.47355	5.59232	0	0	0	-0.561879	0	0	chr3.LjT21L04.130.r2.m	Lj6g3v0779810.1***Lj4g3v1108170.1***Lj0g3v0038489.1***Lj6g3v1693100.1***Lj4g3v0071150.1***Lj1g3v0589860.1***Lj0g3v0000519.1***Lj6g3v0815510.1***Lj6g3v0410590.1***Lj4g3v0166080.1***Lj5g3v1427580.1***Lj3g3v1569010.1***Lj5g3v0817350.1***Lj0g3v0044499.1***Lj4g3v1333100.1***Lj3g3v0965490.1***Lj1g3v4667900.1***Lj1g3v3917990.1***Lj0g3v0006379.1***Lj0g3v0005369.1***Lj4g3v1089250.1***Lj3g3v1775190.1***Lj1…	Proprietary Lotus japonicus hypothetical proteinvery weakly similar to (57.8)ATMG00710| Symbols: ORF120 | Identical to Hypothetical mitochondrial protein AtMg00710 (ORF120) [Arabidopsis Thaliana] (GB:P92512); similar to Os11g0157000 [Oryza sativa (japonica cultivar-group)] (GB:NP_001065797.1); similar to putative polyprotein [Oryza sativa (japonica cultivar-group)] (GB:AAT44282.1); similar to Os0…	not assigned.unknown
Ljwgs_083424.1	5.13166	5.23344	5.51555	5.35739	4.95398	4.95107	4.89156	4.86085	0	0	0	-0.483947	-0.560264	0	LjSGA_083424.1	Lj0g3v0134289.1	Proprietary Lotus japonicus similar to At1g21830: unknown proteinvery weakly similar to (69.3)AT1G21830| Symbols: | similar to unknown protein [Arabidopsis thaliana] (TAIR:AT1G44608.1); similar to Os04g0690500 [Oryza sativa (japonica cultivar-group)] (GB:NP_001054352.1); similar to CAA30371.1 protein [Oryza sativa] (GB:CAB53474.1); similar to H0814G11.20 [Oryza sativa (indica cultivar-group)] (GB…	not assigned.unknown
Ljwgs_088091.1	5.13166	5.1368	5.2806	5.40498	5.01381	5.03871	5.04964	5.07126	0	0	0	-0.316527	0	0	LjB12E19.100.r2.d***LjSGA_088091.1	NA	Proprietary Lotus japonicus similar to Q9AYM7: (Q9AYM7) CPRD47 PROTEINweakly similar to ( 109)AT1G71691| Symbols: | GDSL-motif lipase/hydrolase family protein | chr1:26953057-26954835 REVERSEvery weakly similar to (78.2)APG_BRANAAnther-specific proline-rich protein APG - Brassica napus (Rape)SGNH_plant_lipase_like fatty_acyltransferase_like	misc.GDSL-motif lipase
Ljwgs_092911.1	5.18964	5.19703	5.32289	5.31724	5.18964	5.01381	4.77454	4.88241	0	0	0	0	-0.491587	0	NA	NA	Proprietary Lotus japonicus hypothetical proteinweakly similar to ( 186)AT4G23160| Symbols: | protein kinase family protein | chr4:12129496-12134097 FORWARDweakly similar to ( 159)POLX_TOBACRetrovirus-related Pol polyprotein from transposon TNT 1-94 [Includes: Protease - Nicotiana tabacum (Common tobacco)RVT_2	signalling.receptor kinases.DUF 26
Ljwgs_095026.1	7.23118	6.75649	7.49382	7.49981	6.49927	6.41672	5.87179	5.69336	0	0	-1.21126	0	-1.71424	0	LjSGA_015919.1***LjSGA_095026.1	NA	Proprietary Lotus japonicus similar to At3g50740: UTP-glucose glucosyltransferase - like proteinmoderately similar to ( 243)AT3G50740| Symbols: UGT72E1 | UGT72E1 (UDP-glucosyl transferase 72E1); UDP-glycosyltransferase/ coniferyl-alcohol glucosyltransferase/ transferase, transferring glycosyl groups | chr3:18866329-18867792 REVERSEvery weakly similar to (82.8)ZOX_PHAVUZeatin O-xylosyltransferase …	misc.UDP glucosyl and glucoronyl transferases
Ljwgs_100226.1	6.55068	6.91059	7.46909	7.4558	6.39706	6.33083	6.02226	6.0181	0	0	0	-1.0985	-1.44227	0	LjSGA_100226.1	Lj1g3v2927340.1	Proprietary Lotus japonicus similar to At2g44880: hypothetical proteinweakly similar to ( 173)AT2G44880| Symbols: | pentatricopeptide (PPR) repeat-containing protein | chr2:18512314-18513981 FORWARD	not assigned.no ontology.pentatricopeptide (PPR) repeat-containing protein
Ljwgs_101920.1	4.39628	4.36599	4.82631	4.77454	4.44263	4.41754	4.59963	4.59218	0.419286	0	0.214766	-0.370341	-0.20452	0.165821	NA	NA	Proprietary Lotus japonicus similar to At3g57770: protein kinase - like proteinvery weakly similar to (53.1)AT3G57770| Symbols: | protein kinase, putative | chr3:21408519-21409398 FORWARD	protein.postranslational modification.kinase.receptor like cytoplasmatic kinase III***transport.p- and v-ATPases
Ljwgs_102568.1	10.9386	11.0025	11.1076	11.1289	10.8934	10.9269	10.8341	10.8218	0	0	0	-0.208103	-0.290287	0	chr4.CM0179.450.r2.d***chr6.CM0037.320.r2.m***chr6.CM0037.330.r2.m	Lj6g3v1077310.2***Lj6g3v1077310.1***Lj4g3v1989860.1	Proprietary Lotus japonicus similar to At5g57870: eukaryotic initiation factor 4, eIF4-like proteinweakly similar to ( 150)AT5G57870| Symbols: | eukaryotic translation initiation factor 4F, putative / eIF-4F, putative | chr5:23456981-23460659 FORWARDweakly similar to ( 115)IF41_WHEATEukaryotic initiation factor iso-4F subunit p82-34 - Triticum aestivum (Wheat)not assigned MA3 MA3	protein.synthesis.initiation
Ljwgs_103610.1.1	7.49732	7.56411	7.85873	7.65818	7.39281	7.09897	6.87416	6.76812	0	0	0	0	-0.937315	0	LjSGA_103610.1.1	NA	Proprietary Lotus japonicus similar to At3g14680: putative cytochrome P450moderately similar to ( 227)AT3G14680| Symbols: CYP72A14 | CYP72A14 (cytochrome P450, family 72, subfamily A, polypeptide 14); oxygen binding | chr3:4934485-4936469 FORWARDweakly similar to ( 190)C72A1_CATROCytochrome P450 72A1 - Catharanthus roseus (Rosy periwinkle) (Madagascar periwinkle)not assigned not assigned not assi…	misc.cytochrome P450
Ljwgs_107301.1	4.65794	4.64719	4.82631	4.79417	4.37905	4.28506	4.52718	4.59218	0	-0.320512	0	-0.478187	0	0	LjSGA_107301.1	NA	Proprietary Lotus japonicus similar to At5g48670: putative proteinweakly similar to ( 172)AT5G48670| Symbols: FEM111, AGL80 | AGL80/FEM111 (AGAMOUS-LIKE80); DNA binding / transcription factor | chr5:19756051-19757016 REVERSEvery weakly similar to (55.5)MAD56_ORYSAnot assigned MADS_SRF_like MADS MADS MADS_MEF2_like SRF-TF	RNA.regulation of transcription.MADS box transcription factor family
Ljwgs_117648.1	4.37036	4.32609	4.66151	4.81674	4.12373	4.04399	4.49955	4.52718	0	0	0	-0.655268	0	0.429506	NA	NA	Proprietary Lotus japonicus similar to P93251: (P93251) HYPOTHETICAL 13.9 KDA PROTEINvery weakly similar to (59.3)AT4G23160| Symbols: | protein kinase family protein | chr4:12129496-12134097 FORWARDRVT_2	signalling.receptor kinases.DUF 26
Ljwgs_121402.1	4.04399	4.16955	4.58468	4.61075	3.95376	3.83242	4.45912	4.27111	0	0	0	-0.704625	0	0	NA	NA	Proprietary Lotus japonicus similar to At5g51200: putative proteinvery weakly similar to (68.6)AT5G51200| Symbols: | similar to hypothetical protein MtrDRAFT_AC135797g1v1 [Medicago truncatula] (GB:ABE82088.1); similar to IMP dehydrogenase/GMP reductase [Medicago truncatula] (GB:ABE93939.1); contains domain Succinate dehydrogenase/fumarate reductase flavoprotein, catalytic domain (SSF56425) | chr5…	not assigned.unknown
Ljwgs_121486.1	7.05591	6.98934	7.08575	7.62522	5.68637	5.15463	5.07126	5.09783	0	0	-1.93808	-1.93499	-2.27094	0	chr2.CM0021.550.r2.m	Lj2g3v1984810.1	Proprietary Lotus japonicus similar to At4g17800: unknown proteinmoderately similar to ( 241)AT4G17800| Symbols: | DNA-binding protein-related | chr4:9895562-9896440 REVERSEDUF296	RNA.regulation of transcription.putative transcription regulator
Ljwgs_124581.1	5.54289	5.53318	5.78124	5.81846	5.6383	5.59232	5.68637	5.70895	0.261814	0	0.159627	-0.184541	0	0	LjT44L11.100.r2.d	Lj0g3v0074499.1***Lj1g3v3300040.1	Proprietary Lotus japonicus similar to At1g67040: hypothetical proteinvery weakly similar to (62.4)AT1G67040| Symbols: | similar to unknown protein [Arabidopsis thaliana] (TAIR:AT5G26910.2); similar to Os03g0302900 [Oryza sativa (japonica cultivar-group)] (GB:NP_001049873.1) | chr1:25022768-25025585 REVERSE	not assigned.unknown
Ljwgs_127990.1	11.8132	11.7339	12.2771	12.0349	9.23316	8.46197	10.7973	10.3234	0	-2.92596	0	-3.30846	0	0	LjSGA_127990.1	Lj4g3v0973380.1***Lj4g3v0973370.1	Proprietary Lotus japonicus similar to At4g39250: putative proteinvery weakly similar to (99.8)AT4G39250| Symbols: | DNA binding / transcription factor | chr4:18271451-18271851 REVERSEnot assigned	RNA.regulation of transcription.MYB-related transcription factor family
Ljwgs_129894.1	5.7124	5.7124	5.71755	5.81846	5.32176	5.35077	5.61825	5.65629	0	-0.376132	0	-0.431739	0	0.301003	NA	Lj2g3v0248380.1	Proprietary Lotus japonicus hypothetical protein	not assigned.unknown
Ljwgs_135715.1	4.16955	4.09236	4.98847	4.77454	4.24757	4.35282	4.45912	4.4673	0.75055	0	0	-0.581312	0	0	NA	NA	Proprietary Lotus japonicus similar to At5g35180: unknown proteinvery weakly similar to (72.4)AT5G35180| Symbols: | similar to EDR2 (enhanced disease resistance 2), lipid binding [Arabidopsis thaliana] (TAIR:AT4G19040.1); similar to Os08g0439100 [Oryza sativa (japonica cultivar-group)] (GB:NP_001061897.1); similar to pleckstriny domain-containing protein, putative, expressed [Oryza sativa (japoni…	not assigned.unknown
Ljwgs_138661.1	6.38794	6.17108	6.76729	6.59052	6.05518	6.13047	5.78288	5.64552	0	0	0	0	-0.964706	0	LjSGA_138661.1	Lj5g3v1827320.1	Proprietary Lotus japonicus similar to At3g24000: hypothetical proteinweakly similar to ( 162)AT3G24000| Symbols: | pentatricopeptide (PPR) repeat-containing protein | chr3:8672781-8674682 FORWARD	not assigned.no ontology.pentatricopeptide (PPR) repeat-containing protein
Ljwgs_138839.1	5.54289	5.38138	5.66343	5.6383	5.10047	5.06319	4.94815	4.78111	0	0	-0.597503	-0.569033	-0.786232	0	LjSGA_138839.1	Lj0g3v0303639.1	Proprietary Lotus japonicus similar to At4g16840: hypothetical proteinmoderately similar to ( 363)AT4G16835| Symbols: | pentatricopeptide (PPR) repeat-containing protein | chr4:9473040-9474822 FORWARDPPR	not assigned.no ontology.pentatricopeptide (PPR) repeat-containing protein
Ljwgs_139300.1	13.2553	13.4014	13.617	13.6419	13.2481	13.2141	12.8086	12.5023	0	0	0	0	-0.973964	0	chr6.CM0084.160.r2.d	NA	Proprietary Lotus japonicus similar to At2g29630: putative thiamin biosynthesis proteinmoderately similar to ( 360)AT2G29630| Symbols: | Encodes ThiC involved in thiamine biosynthesis. Translation of ThiC is regulated by a riboswitch in the 3' of untranslated region of the messenger RNA. | chr2:12674472-12676646 FORWARDPRK09284 ThiC ThiC	Co-factor and vitamine metabolism.thiamine
Ljwgs_139826.1	9.38639	9.33021	9.60813	9.66771	9.17101	9.26575	9.01069	9.15907	0	0	0	0	-0.553041	0	LjSGA_086797.1***LjSGA_139826.1***chr3.CM0243.70.r2.d***chr3.LjT35E03.30.r2.d	Lj3g3v1335970.2***Lj3g3v1335970.1***Lj3g3v1314810.1***Lj0g3v0202929.1	Proprietary Lotus japonicus similar to At3g21690: integral membrane protein, putativevery weakly similar to (77.8)AT3G21690| Symbols: | MATE efflux family protein | chr3:7638757-7641868 FORWARDnot assigned	transport.misc
Ljwgs_142668.1	9.78145	9.9358	10.0204	9.96257	9.64818	9.57459	9.36125	9.36693	0	0	-0.494541	0	-0.627383	0	LjSGA_142668.1	Lj2g3v2197630.1	Proprietary Lotus japonicus similar to At4g02990: unknown proteinmoderately similar to ( 204)AT4G02990| Symbols: | mitochondrial transcription termination factor family protein / mTERF family protein | chr4:1322158-1323783 FORWARDnot assigned mTERF	RNA.regulation of transcription.unclassified
Ljwgs_142981.1	7.78787	7.90799	7.93955	7.94907	7.66397	7.51122	7.35448	7.1554	0	0	0	0	-0.689368	0	LjSGA_142981.1	NA	Proprietary Lotus japonicus similar to At2g21080: unknown proteinvery weakly similar to (75.9)AT2G21080| Symbols: | similar to extracellular ligand-gated ion channel [Arabidopsis thaliana] (TAIR:AT3G20300.1); similar to extracellular ligand-gated ion channel [Arabidopsis thaliana] (TAIR:AT1G50630.1); similar to hypothetical protein [Oryza sativa (japonica cultivar-group)] (GB:BAC55624.1); similar…	not assigned.unknown
Ljwgs_143853.1	8.62524	8.59197	8.87382	8.71133	8.43721	8.46886	8.22865	8.29546	0	0	0	0	-0.530518	0	LjSGA_143853.1	Lj0g3v0271109.1	Proprietary Lotus japonicus similar to At4g31010: unknown proteinmoderately similar to ( 231)AT4G31010| Symbols: | DNA binding | chr4:15106714-15108452 FORWARD	not assigned.unknown
Ljwgs_144235.1	4.68624	4.72084	4.82631	4.93052	4.65794	4.64719	4.59963	4.52718	0	0	0	0	-0.315004	0	NA	NA	Proprietary Lotus japonicus hypothetical proteinvery weakly similar to (63.2)AT4G34910| Symbols: | DEAD/DEAH box helicase, putative (RH16) | chr4:16631666-16634839 FORWARDnot assigned not assigned not assigned not assigned not assigned not assigned not assigned not assigned not assigned PRK11192 SrmB PRK04837 PRK11776 PRK01297	DNA.synthesis/chromatin structure***RNA.processing.RNA helicase
Ljwgs_147347.1	10.4476	10.4162	10.5015	10.6728	9.93976	9.45814	9.36645	9.34692	0	0	0	0	-1.23045	0	chr4.CM0087.500.r2.m	Lj4g3v1658890.2	Proprietary Lotus japonicus similar to At5g61380: pseudo-response regulator 1weakly similar to ( 121)AT5G61380| Symbols: APRR1, PRR1, TOC1 | TOC1 (TIMING OF CAB1 1); transcription regulator | chr5:24692766-24695402 FORWARDvery weakly similar to (94.0)PRR1_ORYSACCT	RNA.regulation of transcription.Psudo ARR transcription factor family
Ljwgs_149102.1	7.13566	7.16988	7.37934	7.4051	6.87185	7.00697	6.27021	6.3162	0	0	-0.859567	-0.452809	-1.09902	-0.646209	chr4.CM0004.2040.r2.m	Lj4g3v3015070.1	Proprietary Lotus japonicus similar to At4g12750: putative proteinweakly similar to ( 153)AT4G12750| Symbols: | DNA binding / sequence-specific DNA binding / transcription factor | chr4:7498006-7503640 REVERSE	RNA.regulation of transcription.putative transcription regulator
TC13167	6.55068	6.64739	7.15951	7.01954	6.64739	6.89628	6.07136	6.29912	0	0	0	0	-0.904282	0	NA	Lj1g3v2391190.1	TIGR	not assigned.unknown
TC18025	8.26998	8.24375	8.54144	8.40299	8.09537	7.97797	7.41412	7.74038	0	0	0	0	-0.894968	0	NA	Lj6g3v2134280.1	TIGR	not assigned.unknown
TC18430	7.78787	7.75109	7.93955	7.92293	7.59755	7.62864	7.39496	7.47924	0	0	-0.332385	-0.318144	-0.494142	0	NA	NA	TIGR weakly similar to UP|Q7PK82 (Q7PK82) ENSANGP00000025245 (Fragment), partial (13%)	not assigned.unknown
TC18723	4.82631	4.72084	4.54661	4.61075	4.49955	4.44677	4.308	4.1993	0	0	-0.519926	0	0	0	NA	NA	TIGR	not assigned.unknown
TM0379.14	10.0989	10.1174	10.5295	10.5215	9.91601	9.99602	9.76113	9.82912	0.417349	0	-0.313038	-0.569492	-0.730387	0	NA	NA	Proprietary Lotus japonicus similar to At1g78580: trehalose-6-phosphate synthasehighly similar to ( 691)AT1G78580| Symbols: TPS1, ATTPS1 | ATTPS1 (TREHALOSE-6-PHOSPHATE SYNTHASE); transferase, transferring glycosyl groups | chr1:29557388-29562375 REVERSEnot assigned Trehalose_PPase Glyco_transf_20 OtsA OtsB PRK10117	minor CHO metabolism.trehalose.TPS
TM0548.17.1	12.6079	12.6194	12.8879	12.9217	12.0075	11.8626	12.043	12.273	0	-0.678568	0	-0.969781	-0.746848	0	chr1.CM0548.100.r2.a***chr1.CM0548.260.r2.d	Lj1g3v2313120.1	Proprietary Lotus japonicus similar to At3g51880: high mobility group protein 2-likevery weakly similar to (73.9)AT3G51880| Symbols: NFD1, HMGB1 | HMGB1 (HIGH MOBILITY GROUP B 1) | chr3:19258218-19259468 REVERSEvery weakly similar to (50.4)HMGL_IPONIHMG1/2-like protein - Ipomoea nil (Japanese morning glory) (Pharbitis nil)not assigned not assigned not assigned not assigned HMG_box HMGB-UBF_HMG-bo…	RNA.regulation of transcription.Nucleosome/chromatin assembly factor group
TM0561.13	8.25294	8.10326	8.51962	8.5043	7.20422	7.01397	7.59102	8.04471	0	0	0	-1.40287	0	0	chr4.LjT30N04.170.r2.d	Lj4g3v1313820.2***Lj4g3v1313820.1	Proprietary Lotus japonicus similar to At4g22730: leucine rich repeat receptor kinase-like proteinhighly similar to ( 686)AT4G22730| Symbols: | leucine-rich repeat transmembrane protein kinase, putative | chr4:11941395-11943707 FORWARDweakly similar to ( 170)RPK1_IPONIReceptor-like protein kinase precursor - Ipomoea nil (Japanese morning glory) (Pharbitis nil)not assigned not assigned not assigne…	signalling.receptor kinases.DUF 26
TM0795.4	5.97574	5.87794	6.03744	5.97717	5.67229	5.57917	5.81686	5.78288	0	0	0	-0.381575	0	0	NA	NA	Proprietary Lotus japonicus hypothetical proteinRetrotrans_gag	not assigned.unknown
TM0933.6	11.2499	11.2859	11.378	11.3472	11.1831	11.2412	10.8861	10.9988	0	0	-0.325419	0	-0.420137	0	chr2.CM0803.1010.r2.d	NA	Proprietary Lotus japonicus similar to At3g51500: unknown proteinvery weakly similar to (94.4)AT3G51500| Symbols: | similar to unknown protein [Oryza sativa (japonica cultivar-group)] (GB:BAD15397.1); similar to Os02g0193500 [Oryza sativa (japonica cultivar-group)] (GB:NP_001046170.1) | chr3:19119332-19119682 FORWARD	not assigned.unknown
TM1416.7	6.9203	6.90608	7.30602	7.10717	6.7338	6.85715	6.38794	6.53909	0	0	0	0	-0.743082	0	LjT22N06.70.r2.d	Lj1g3v2983460.1***Lj0g3v0020909.1	Proprietary Lotus japonicus similar to At3g29230: hypothetical proteinhighly similar to ( 733)AT3G29230| Symbols: | pentatricopeptide (PPR) repeat-containing protein | chr3:11190040-11191842 FORWARDweakly similar to ( 117)RF1_ORYSAPPR	not assigned.no ontology.pentatricopeptide (PPR) repeat-containing protein
TM1441.10	6.75649	6.57358	7.15414	7.1636	6.53131	6.54971	5.65629	6.15346	0	0	0	0	-1.254	0	chr4.CM0432.2210.r2.d	NA	Proprietary Lotus japonicus similar to At5g61030: RNA-binding protein - likeweakly similar to ( 160)AT5G61030| Symbols: GR-RBP3 | GR-RBP3 (glycine-rich RNA-binding protein 3); RNA binding | chr5:24578096-24579378 FORWARDweakly similar to ( 107)GRP1_SINALGlycine-rich RNA-binding protein GRP1A - Sinapis alba (White mustard) (Brassica hirta)not assigned not assigned not assigned not assigned not ass…	RNA.RNA binding
TM1490.11	9.90237	9.61067	10.5769	10.369	5.53901	5.48769	9.48267	8.37298	0	-4.24317	0	-4.9596	0	3.41448	chr3.LjT05D15.210.r2.d	Lj3g3v0786220.1	Proprietary Lotus japonicus similar to At2g21650: unknown proteinweakly similar to ( 117)AT2G21650| Symbols: MEE3 | MEE3 (maternal effect embryo arrest 3); DNA binding / transcription factor | chr2:9266734-9267499 FORWARDnot assigned	RNA.regulation of transcription.MYB-related transcription factor family
TM1520.5	9.55254	9.53496	9.62581	9.58636	9.326	9.24866	9.12927	9.21946	0	0	-0.369386	-0.318761	-0.431722	0	LjT09J04.20.r2.d	Lj1g3v2139740.1***Lj0g3v0012009.1***Lj0g3v0323899.1	Proprietary Lotus japonicus similar to At4g39880: unknown proteinweakly similar to ( 177)AT4G39880| Symbols: | ribosomal protein L23 family protein | chr4:18504595-18505131 FORWARDnot assigned rplW RplW Ribosomal_L23 rplW	protein.synthesis.misc ribososomal protein
TM1746.12	7.82254	7.77805	7.68953	7.62522	7.38204	7.46093	7.60058	7.62339	0	-0.378807	0	0	0	0	chr3.LjT07B02.80.r2.d	Lj3g3v1820640.1***Lj0g3v0060379.1***Lj0g3v0060379.3***Lj0g3v0060379.2	Proprietary Lotus japonicus similar to At1g76900: unknown proteinweakly similar to ( 147)AT1G76900| Symbols: AtTLP1 | AtTLP1 (TUBBY LIKE PROTEIN 1); phosphoric diester hydrolase/ transcription factor | chr1:28887635-28889271 FORWARDnot assigned	protein.degradation.ubiquitin.E3.SCF.FBOX
chr1.CM0029.22	10.4361	10.4516	10.4636	10.5169	10.1118	10.117	10.1172	10.1389	0	-0.329472	-0.315788	-0.375824	-0.36214	0	chr1.CM0029.1290.r2.m***chr4.CM0046.390.r2.m	Lj1g3v4763900.1	Proprietary Lotus japonicus similar to At3g58500: phosphoprotein phosphatase 2A isoform 4highly similar to ( 607)AT3G58500| Symbols: EP7, PP2A-3 | PP2A-3 (PROTEIN PHOSPHATASE 2A-3); protein phosphatase type 2A | chr3:21646480-21649888 REVERSEhighly similar to ( 612)PP2A_MEDSASerine/threonine-protein phosphatase PP2A catalytic subunit - Medicago sativa (Alfalfa)not assigned not assigned not assign…	protein.postranslational modification
chr1.CM0036.6	5.18964	5.26895	5.49371	5.46133	4.86085	4.95107	5.40923	5.26895	0	0	0	-0.571555	0	0.433131	LjSGA_009444.2***LjSGA_032698.2***LjSGA_046876.1***LjT39H03.10.r2.d***chr1.CM0012.50.r2.d***chr1.CM0036.310.r2.m***chr2.CM0074.90.r2.d***chr3.CM0649.330.r2.d***chr4.CM0432.2640.r2.m***chr5.CM0200.2720.r2.d	Lj1g3v2570550.1***Lj1g3v2570540.2***Lj5g3v2110860.2***Lj0g3v0173539.1***Lj0g3v0088109.1***Lj0g3v0088099.1***Lj4g3v0654120.3***Lj4g3v0654120.2***Lj4g3v0654120.1***Lj0g3v0324229.1***Lj0g3v0038229.1***Lj2g3v0523220.1	Proprietary Lotus japonicus similar to At1g12300: hypothetical proteinweakly similar to ( 153)AT1G12775| Symbols: | binding | chr1:4353904-4355838 FORWARDweakly similar to ( 136)RF1_ORYSA	not assigned.no ontology.pentatricopeptide (PPR) repeat-containing protein
chr1.CM0094.153	10.564	10.6561	10.853	10.7895	10.4738	10.3605	10.3056	10.3426	0	0	0	-0.404058	-0.497165	0	NA	NA	Proprietary Lotus japonicus similar to Q9LT06: (Q9LT06) GB|AAC97420.1moderately similar to ( 474)AT5G08500| Symbols: | transmembrane CLPTM1 family protein | chr5:2748262-2751591 FORWARDnot assigned CLPTM1	not assigned.no ontology
chr1.CM0147.69	7.69954	8.04539	7.47671	7.66219	6.22391	5.99283	7.47468	7.32807	0	-1.76409	0	-1.46108	0	1.29301	chr1.CM0147.460.r2.m	Lj1g3v3444290.1	Proprietary Lotus japonicus similar to Q41043: (Q41043) POLLEN ALLERGEN-LIKE PROTEINmoderately similar to ( 461)AT2G37640| Symbols: ATEXP3, ATHEXP ALPHA 1.9, ATEXPA3 | ATEXPA3 (ARABIDOPSIS THALIANA EXPANSIN A3) | chr2:15795155-15796890 REVERSEmoderately similar to ( 446)EXPA7_ORYSAPollen_allerg_1 DPBB_1	cell wall.modification
chr1.CM0289.55	7.32807	7.12569	7.32919	7.33981	6.7338	6.84386	6.70729	6.58677	0	0	0	0	-0.687469	0	chr1.CM0289.440.r2.d	NA	Proprietary Lotus japonicus similar to At4g24480: putative protein kinasehighly similar to ( 842)AT4G24480| Symbols: | serine/threonine protein kinase, putative | chr4:12650420-12654765 FORWARDweakly similar to ( 123)NORK_PEANodulation receptor kinase precursor - Pisum sativum (Garden pea)not assigned not assigned not assigned not assigned not assigned not assigned not assigned not assigned not a…	protein.postranslational modification
chr1.CM0318.35	5.18964	5.28754	5.07394	5.00541	4.90817	4.90366	4.71742	4.72767	0	-0.332678	-0.516047	0	-0.317135	0	NA	NA	Proprietary Lotus japonicus similar to At1g17930: unknown proteinweakly similar to ( 104)AT1G17930| Symbols: | similar to unknown protein [Arabidopsis thaliana] (TAIR:AT2G25010.1); similar to Os01g0738500 [Oryza sativa (japonica cultivar-group)] (GB:NP_001044189.1); similar to Os07g0507600 [Oryza sativa (japonica cultivar-group)] (GB:NP_001059740.1); similar to transposon protein, putative, Mutat…	not assigned.unknown
chr1.CM0433.21	10.055	10.1867	10.5496	10.4406	10.2758	10.2494	9.91699	10.0186	0	0	0	0	-0.527277	0	chr1.CM0433.140.r2.d	NA	Proprietary Lotus japonicus similar to At2g15690: unknown proteinmoderately similar to ( 472)AT2G15690| Symbols: | pentatricopeptide (PPR) repeat-containing protein | chr2:6838937-6840676 REVERSEvery weakly similar to (53.5)RF1_ORYSA	not assigned.no ontology.pentatricopeptide (PPR) repeat-containing protein
chr1.CM0442.35	7.5483	7.63659	7.72789	7.65818	7.352	7.12343	6.98899	6.77637	0	0	0	0	-0.810354	0	chr1.CM0442.520.r2.d	NA	Proprietary Lotus japonicus similar to O24382: (O24382) POTASSIUM CHANNELhighly similar to ( 581)AT2G26650| Symbols: AKT1 | AKT1 (ARABIDOPSIS K TRANSPORTER 1); cyclic nucleotide binding / inward rectifier potassium channel | chr2:11339043-11343522 REVERSEhighly similar to ( 565)AKT1_ORYSAnot assigned not assigned not assigned not assigned not assigned not assigned not assigned not assigned not as…	transport.potassium
chr1.CM0579.51	10.1672	10.1174	10.3198	10.3329	10.1998	10.185	10.1068	10.0147	0	0	0	0	-0.265583	0	chr1.CM0105.380.r2.d	Lj1g3v5021240.2***Lj1g3v5021240.1	Proprietary Lotus japonicus similar to At4g22720: glycoprotein endopeptidase - like proteinhighly similar to ( 629)AT4G22720| Symbols: | glycoprotease M22 family protein | chr4:11937478-11938728 FORWARDnot assigned not assigned PRK09605 QRI7 PRK09604 Peptidase_M22 COG1214	protein.degradation
chr1.CM0600.3	6.20081	6.63293	6.82092	6.77843	6.13305	5.94387	5.65629	5.60719	0	0	0	0	-1.16793	0	chr1.CM0600.330.r2.d	Lj1g3v5000590.2***Lj1g3v5000590.1	Proprietary Lotus japonicus similar to At3g04510: unknown proteinmoderately similar to ( 223)AT5G28490| Symbols: LSH1 | LSH1 (LIGHT-DEPENDENT SHORT HYPOCOTYLS 1) | chr5:10454545-10455117 REVERSEDUF640	not assigned.unknown
chr1.CM0794.16	11.0549	11.0696	11.3628	11.4867	11.0746	11.2332	10.9034	10.9069	0	0	0	0	-0.519564	0	chr1.CM0794.360.r2.d	NA	Proprietary Lotus japonicus similar to At4g27680: unknown proteinmoderately similar to ( 313)AT4G27680| Symbols: | MSP1 protein, putative / intramitochondrial sorting protein, putative | chr4:13821269-13823089 FORWARDvery weakly similar to (98.6)CDC48_SOYBNCell division cycle protein 48 homolog - Glycine max (Soybean)not assigned not assigned not assigned not assigned not assigned not assigned no…	protein.degradation.AAA type***protein.degradation.ubiquitin.proteasom
chr1.TM0637.10	6.52349	6.53423	6.59798	6.64198	6.24308	6.11625	6.46447	6.44907	0	-0.349193	0	-0.440318	0	0	CM2398.70.r2.m***LjSGA_009444.2***LjSGA_019545.1***LjSGA_032698.2***LjSGA_043616.1***LjSGA_043983.1***LjSGA_046876.1***LjSGA_079329.1***LjSGA_110718.1***LjSGA_118375.1***LjSGA_139323.1***LjT18D07.40.r2.m***LjT39H03.10.r2.d***chr1.CM0637.150.r2.d***chr1.CM0637.20.r2.d***chr1.CM0637.30.r2.d***chr1.CM0637.80.r2.d***chr2.CM0018.350.r2.d***chr2.CM0018.370.r2.d***chr2.CM0060.410.r2.a***chr2.CM0074.130.…	Lj0g3v0196399.1***Lj0g3v0194319.1***Lj1g3v3206740.1***Lj2g3v0523230.1***Lj2g3v0523220.1***Lj1g3v4047230.1***Lj0g3v0293339.3***Lj0g3v0293339.2***Lj0g3v0293339.1***Lj0g3v0204779.1***Lj5g3v2110860.2***Lj5g3v2110860.1***Lj1g3v2570550.1***Lj1g3v2570540.2***Lj1g3v2570540.1***Lj1g3v2570530.1***Lj0g3v0088109.1***Lj0g3v0088099.1***Lj1g3v3075110.1***Lj1g3v3075100.1***Lj4g3v0654120.3***Lj4g3v0654120.2***Lj4…	Proprietary Lotus japonicus similar to At1g09900: hypothetical proteinvery weakly similar to (58.2)AT1G09900| Symbols: | pentatricopeptide (PPR) repeat-containing protein | chr1:3218135-3219931 FORWARD	not assigned.no ontology.pentatricopeptide (PPR) repeat-containing protein
chr1.TM0989.15	8.39779	8.49384	8.76993	8.55001	8.13889	8.26354	7.77805	7.51911	0	0	0	0	-1.01139	0	NA	NA	Proprietary Lotus japonicus similar to At3g25150: RNA binding like proteinmoderately similar to ( 295)AT3G25150| Symbols: | nuclear transport factor 2 (NTF2) family protein / RNA recognition motif (RRM)-containing protein | chr3:9157168-9159369 REVERSEnot assigned not assigned NTF2 NTF2 NTF2_like	protein.targeting.nucleus
chr2.CM0008.60	4.43848	4.77454	4.27578	4.21396	4.18945	4.16955	3.75444	3.53448	0	0	-0.962048	0	0	0	chr2.CM0008.560.r2.m***chr2.CM0008.580.r2.m	Lj2g3v1415340.1	Proprietary Lotus japonicus similar to At1g23320: putative alliinaseweakly similar to ( 124)AT1G23320| Symbols: | alliinase family protein | chr1:8273412-8275339 REVERSEAlliinase_C	secondary metabolism.sulfur-containing.misc.alliinase
chr2.CM0018.32	10.4414	10.5626	11.0234	10.9623	10.348	10.1783	9.69891	10.0801	0	0	0	0	-1.10336	0	NA	NA	Proprietary Lotus japonicus similar to At4g25340: unknown proteinweakly similar to ( 188)AT4G25340| Symbols: | immunophilin-related / FKBP-type peptidyl-prolyl cis-trans isomerase-related | chr4:12959667-12962642 REVERSEvery weakly similar to (79.3)FKB15_VICFAFK506-binding protein 2 precursor - Vicia faba (Broad bean)not assigned not assigned not assigned not assigned FkpA FKBP_C PRK10902 PRK1157…	protein.folding
chr2.CM0021.61	9.36508	9.51871	10.0162	10.0796	9.76626	9.5461	8.76941	8.9618	0	0	0	0	-1.18232	-0.790579	chr2.CM0021.1140.r2.a***chr2.CM0021.1150.r2.a	Lj2g3v1988790.1	Proprietary Lotus japonicus similar to At4g17090: beta-amylase (ct-bmy gene)moderately similar to ( 444)AT4G17090| Symbols: BMY8, BAM3, CT-BMY | CT-BMY (BETA-AMYLASE 8); beta-amylase | chr4:9605282-9607266 REVERSEmoderately similar to ( 255)AMYB_SOYBNBeta-amylase - Glycine max (Soybean)Glyco_hydro_14	major CHO metabolism.degradation.starch.starch cleavage
chr2.CM0028.12	7.65371	7.46042	8.09537	8.14559	6.15599	5.48769	6.6068	7.25085	0	0	0	-2.29864	0	0	chr2.CM0028.210.r2.m	Lj2g3v1366010.1	Proprietary Lotus japonicus similar to At1g59940: putative proteinweakly similar to ( 188)AT1G59940| Symbols: ARR3 | ARR3 (RESPONSE REGULATOR 3); transcription regulator/ two-component response regulator | chr1:22069559-22070560 REVERSEvery weakly similar to (70.9)PRR37_ORYSAnot assigned REC Response_reg REC CheY PleD AtoC COG3437 fixJ OmpR PRK10693 COG4753 pleD PRK10841 PRK10610 CitB CheB PRK111…	RNA.regulation of transcription.ARR***hormone metabolism.cytokinin.signal transduction
chr2.CM0028.20.3	8.19319	8.14813	8.09537	8.10883	7.65952	7.61651	8.02684	7.88147	0	-0.532649	0	-0.464084	0	0	chr2.CM0028.120.r2.m	NA	Proprietary Lotus japonicus similar to At1g59900: pyruvate dehydrogenase E1 alpha subunit, putativemoderately similar to ( 476)AT1G59900| Symbols: AT-E1 ALPHA | AT-E1 ALPHA (pyruvate dehydrogenase complex E1 alpha subunit); pyruvate dehydrogenase (acetyl-transferring) | chr1:22055033-22057325 FORWARDmoderately similar to ( 483)ODPA_PEAPyruvate dehydrogenase E1 component subunit alpha, mitochondri…	TCA / org. transformation.TCA.pyruvate DH.E1
chr2.CM0056.32	9.14767	9.09868	9.25708	9.31372	8.79054	8.95491	8.37312	8.29546	0	0	-0.788885	0	-0.951114	-0.538434	chr2.CM0056.410.r2.m	Lj2g3v1378790.3	Proprietary Lotus japonicus similar to At5g40240: unknown proteinmoderately similar to ( 259)AT5G40240| Symbols: | nodulin MtN21 family protein | chr5:16099553-16101694 REVERSERhaT DUF6	development.unspecified
chr2.CM0124.10	12.2453	12.1377	12.8568	12.6353	12.6149	12.5069	11.5567	11.6312	0	0	0	0	-1.15209	-0.966971	NA	NA	Proprietary Lotus japonicus similar to At2g04030: heat shock like proteinnearly identical (1156)AT2G04030| Symbols: EMB1956, CR88 | CR88 (EMBRYO DEFECTIVE 1956); ATP binding | chr2:1281980-1285906 FORWARDhighly similar to ( 546)HSP83_IPONIHeat shock protein 83 - Ipomoea nil (Japanese morning glory) (Pharbitis nil)not assigned not assigned PRK05218 HtpG HSP90 HATPase_c HATPase_c	stress.abiotic.heat
chr2.CM0191.25	8.46555	8.36302	9.30141	9.0939	8.34289	8.34372	7.31907	7.70905	0	0	0	0	-1.6836	0	chr2.CM0191.230.r2.m	NA	Proprietary Lotus japonicus similar to At3g07770: putative heat-shock proteinhighly similar to ( 680)AT3G07770| Symbols: | ATP binding | chr3:2479617-2483976 FORWARDmoderately similar to ( 345)HSP83_IPONIHeat shock protein 83 - Ipomoea nil (Japanese morning glory) (Pharbitis nil)not assigned not assigned PRK05218 HtpG HSP90	stress.abiotic.heat
chr2.CM0201.67.1	4.96845	5.05779	5.45928	5.43447	4.80711	4.87013	5.26895	5.19211	0.433755	0	0	-0.608251	0	0.391906	NA	NA	Proprietary Lotus japonicus similar to At5g40290: putative proteinweakly similar to ( 139)AT5G40270| Symbols: | metal-dependent phosphohydrolase HD domain-containing protein | chr5:16110622-16114321 REVERSEnot assigned COG1078 HDc	not assigned.no ontology
chr2.CM0249.113	11.6173	11.6502	12.1631	12.1927	6.42304	4.72767	10.9706	9.42907	0	-6.05842	0	-6.60254	0	0	chr2.CM0249.1560.r2.d	NA	Proprietary Lotus japonicus similar to At1g19510: myb-related like proteinvery weakly similar to (98.6)AT1G19510| Symbols: | myb family transcription factor | chr1:6756474-6757281 REVERSEnot assigned	RNA.regulation of transcription.MYB-related transcription factor family
chr2.CM0304.87	7.36628	7.41729	7.10586	7.18792	6.84347	7.09897	6.67589	6.67765	0	0	-0.715011	0	0	0	chr2.CM0021.2710.r2.m	Lj2g3v2002850.1	Proprietary Lotus japonicus similar to At1g12450: hypothetical proteinmoderately similar to ( 271)AT1G12450| Symbols: | similar to unknown protein [Arabidopsis thaliana] (TAIR:AT4G22850.1); similar to At1g12450-related [Medicago truncatula] (GB:ABE81486.1); contains domain UNCHARACTERIZED (PTHR12677) | chr1:4244494-4245806 FORWARDnot assigned SNARE_assoc COG0398	not assigned.unknown
chr2.CM0346.5	8.90978	8.82872	9.46836	9.40407	9.13938	9.15607	8.58283	8.76008	0.566963	0	0	0	-0.764758	-0.476271	chr2.CM0346.220.r2.d	NA	Proprietary Lotus japonicus similar to At2g29970: unknown proteinweakly similar to ( 191)AT1G07200| Symbols: | ATP-dependent Clp protease ClpB protein-related | chr1:2209032-2212315 REVERSEvery weakly similar to (71.2)CLPC_PEAATP-dependent Clp protease ATP-binding subunit clpC homolog, chloroplast precursor - Pisum sativum (Garden pea)not assigned clpA clpC AAA_2 PRK10865	stress.abiotic.heat
chr2.CM0545.5	9.21294	9.14672	9.41679	9.50605	9.07212	9.12095	8.7555	8.68955	0	0	-0.457307	-0.364882	-0.738897	-0.374016	chr2.CM0545.610.r2.d***chr2.CM0545.700.r2.d	Lj2g3v2925300.2***Lj2g3v2925300.1	Proprietary Lotus japonicus similar to At2g27150: aldehyde oxidase (AO-3)nearly identical (1508)AT2G27150| Symbols: AAO3 | AAO3 (ABSCISIC ALDEHYDE OXIDASE 3) | chr2:11609030-11614092 FORWARDnearly identical (1342)ALDO2_ORYSAnot assigned Ald_Xan_dh_C2 XdhB CoxL XdhA PRK09970 PRK09800 FAD_binding_5 CoxS Fer2_2 Ald_Xan_dh_C PRK11433 PRK09908 CoxM CO_deh_flav_C	hormone metabolism.abscisic acid.synthesis-degradation
chr3.CM0091.84.1	7.69954	7.80087	7.66575	7.68142	6.89324	6.77225	7.178	6.89628	0	-0.917456	0	-0.840837	0	0	chr3.CM0091.1070.r2.d	NA	Proprietary Lotus japonicus similar to At2g16250: putative LRR receptor protein kinasemoderately similar to ( 341)AT2G16250| Symbols: | leucine-rich repeat transmembrane protein kinase, putative | chr2:7046764-7050015 REVERSEweakly similar to ( 105)PSKR_DAUCAPhytosulfokine receptor precursor - Daucus carota (Carrot)not assigned not assigned not assigned Pkinase PTKc S_TKc S_TKc TyrKc Pkinase_Tyr	protein.postranslational modification.kinase.receptor like cytoplasmatic kinase VII
chr3.CM0111.67	11.6698	11.6762	12.1559	12.31	11.4944	11.523	11.1027	11.288	0.559971	0	0	-0.724291	-1.03759	0	NA	NA	Proprietary Lotus japonicus similar to At3g15000: unknown proteinmoderately similar to ( 291)AT3G15000| Symbols: | Identical to Unknown mitochondrial protein At3g15000 [Arabidopsis Thaliana] (GB:Q9LKA5); similar to unknown protein [Arabidopsis thaliana] (TAIR:AT1G53260.1); similar to Os09g0509000 [Oryza sativa (japonica cultivar-group)] (GB:NP_001063625.1); similar to DAG protein, chloroplast pre…	development.unspecified
chr3.CM0116.3.1	8.69249	9.12039	9.28633	9.16017	6.7976	6.31393	8.63706	8.49484	0	-2.35067	0	-2.66749	0	2.01018	chr3.CM0116.60.r2.d	NA	Proprietary Lotus japonicus similar to At1g67510: putative receptor protein kinasehighly similar to ( 525)AT1G67510| Symbols: | leucine-rich repeat family protein | chr1:25301140-25303847 REVERSEweakly similar to ( 164)PSKR_DAUCAPhytosulfokine receptor precursor - Daucus carota (Carrot)not assigned not assigned not assigned not assigned not assigned not assigned not assigned not assigned not assi…	signalling.receptor kinases.leucine rich repeat III
chr3.CM0135.9.2	11.5278	11.9293	12.476	12.5227	11.5092	11.0767	10.0765	9.93534	0	0	-1.72263	0	-2.49348	0	chr3.CM0135.140.r2.d	NA	Proprietary Lotus japonicus similar to At1g48920: unknown proteinmoderately similar to ( 229)AT3G18610| Symbols: ATRANGAP1 | ATRANGAP1 (RAN GTPASE-ACTIVATING PROTEIN 1); nucleic acid binding | chr3:6404276-6407828 REVERSEvery weakly similar to (74.3)ROC2_NICSY29 kDa ribonucleoprotein B, chloroplast precursor - Nicotiana sylvestris (Wood tobacco)not assigned not assigned not assigned not assigned …	RNA.RNA binding
chr3.CM0216.99	5.73458	5.58951	6.64198	6.51069	5.56971	5.29674	5.95844	5.95118	0.91429	0	0	-1.14311	0	0	chr3.CM0091.1990.r2.m	Lj3g3v3386780.1	Proprietary Lotus japonicus similar to At1g65430: unknown proteinmoderately similar to ( 393)AT1G65430| Symbols: | zinc finger protein-related | chr1:24304828-24309822 REVERSEnot assigned not assigned not assigned not assigned IBR IBR	protein.degradation.ubiquitin.E3.RING
chr3.CM0279.11	9.06994	9.23824	9.45904	9.51606	8.81937	8.76112	7.85211	8.35863	0	0	0	0	-1.38218	0	chr3.CM0279.1150.r2.d	NA	Proprietary Lotus japonicus similar to At1g59990: unknown proteinmoderately similar to ( 386)AT1G59990| Symbols: | DEAD/DEAH box helicase, putative (RH22) | chr1:22094034-22096550 REVERSEvery weakly similar to (53.9)DB10_NICSYATP-dependent RNA helicase-like protein DB10 - Nicotiana sylvestris (Wood tobacco)not assigned not assigned not assigned not assigned not assigned not assigned not assigned …	DNA.synthesis/chromatin structure
chr3.CM0406.8.4	9.06473	9.14321	9.8495	9.68649	8.92461	8.97673	8.47242	8.90293	0	0	0	0	-1.08032	0	chr3.CM0406.130.r2.d	NA	Proprietary Lotus japonicus similar to At1g30240: hypothetical proteinweakly similar to ( 150)AT1G30240| Symbols: | binding | chr1:10641225-10645822 REVERSE	not assigned.no ontology
chr3.CM0634.36	8.55169	8.45556	8.82475	8.58048	8.05288	7.8525	7.17176	7.12988	0	0	-1.35281	0	-1.55179	-0.801874	NA	NA	Proprietary Lotus japonicus similar to At1g77030: hypothetical protein	not assigned.unknown
chr3.CM0634.36.2	7.76443	7.7665	7.89857	8.17334	7.69476	7.65728	7.0761	7.2033	0	0	0	0	-0.896258	0	NA	NA	Proprietary Lotus japonicus similar to At1g77050: highly similar to ( 749)AT1G77050| Symbols: | DEAD/DEAH box helicase, putative | chr1:28954789-28956420 REVERSEweakly similar to ( 190)DB10_NICSYATP-dependent RNA helicase-like protein DB10 - Nicotiana sylvestris (Wood tobacco)not assigned not assigned not assigned not assigned not assigned not assigned not assigned not assigned not assigned not a…	DNA.synthesis/chromatin structure***protein.synthesis.initiation
chr3.CM0701.25	12.2095	12.2685	12.4363	12.3624	11.6096	11.6508	12.1377	12.0233	0	-0.608843	0	-0.769133	0	0.450319	chr3.CM0396.230.r2.m	NA	Proprietary Lotus japonicus similar to At1g08200: unknown proteinhighly similar to ( 726)AT1G08200| Symbols: AXS2 | AXS2 (UDP-D-APIOSE/UDP-D-XYLOSE SYNTHASE 2) | chr1:2574256-2576606 REVERSEvery weakly similar to (55.5)DFRA_DIACADihydroflavonol-4-reductase - Dianthus caryophyllus (Carnation) (Clove pink)not assigned not assigned not assigned not assigned not assigned PRK11908 PRK08125 Epimerase W…	cell wall.precursor synthesis.AXS
chr3.CM0792.33	6.7976	6.80971	7.27171	7.22817	6.6174	6.60726	6.05924	6.41672	0	0	0	0	-1.01196	0	chr3.CM0792.240.r2.d	Lj3g3v3214320.1	Proprietary Lotus japonicus similar to At5g59600: putative proteinhighly similar to ( 549)AT5G59600| Symbols: | pentatricopeptide (PPR) repeat-containing protein | chr5:24028541-24030145 REVERSEvery weakly similar to (99.0)RF1_ORYSA	not assigned.no ontology.pentatricopeptide (PPR) repeat-containing protein
chr3.TM0619.18	5.24537	5.12134	5.51555	5.66164	4.98847	4.85152	5.47355	5.49371	0	0	0	-0.668605	0	0.563636	LjT09M09.100.r2.a***chr3.CM0160.890.r2.d***chr3.CM0619.300.r2.d	NA	Proprietary Lotus japonicus similar to At4g10450: putative ribosomal protein L9, cytosolicweakly similar to ( 191)AT4G10450| Symbols: | 60S ribosomal protein L9 (RPL90D) | chr4:6463197-6464454 REVERSEmoderately similar to ( 207)RL9_PEA60S ribosomal protein L9 - Pisum sativum (Garden pea)not assigned rpl6p RplF	protein.synthesis.misc ribososomal protein
chr3.TM0649.15	4.58468	4.66151	6.82092	6.70729	4.21396	4.54661	3.95957	4.1993	2.14101	0	0	-2.38383	-2.68467	0	chr3.CM0649.30.r2.d***chr3.CM0649.40.r2.d	Lj3g3v3069030.1***Lj3g3v3069020.1***Lj3g3v3069050.1	Proprietary Lotus japonicus similar to At5g60770: high-affinity nitrate transporter ACH1 - like proteinhighly similar to ( 837)AT5G60770| Symbols: ATNRT2.4 | ATNRT2.4 (Arabidopsis thaliana high affinity nitrate transporter 2.4); nitrate transporter | chr5:24461622-24464252 FORWARDnot assigned not assigned not assigned not assigned not assigned not assigned NarK MFS_1 UhpC ProP glpT Sugar_tr PRK03…	transport.nitrate
chr3.TM0782.22	4.51146	4.43432	4.37905	4.39628	4.31707	4.1289	3.75444	3.85752	0	0	-0.666906	0	-0.581689	0	NA	NA	Proprietary Lotus japonicus similar to At3g62520: putative proteinweakly similar to ( 109)AT1G18560| Symbols: | hAT dimerisation domain-containing protein / BED zinc finger domain-containing protein / transposase-related | chr1:6385798-6387998 FORWARDmoderately similar to ( 317)TRA1_MAIZEPutative AC transposase - Zea mays (Maize)not assigned hATC ZnF_BED zf-BED	DNA.synthesis/chromatin structure.retrotransposon/transposase.hat-like transposase
chr3.TM0859.6	7.76939	7.79723	7.72789	7.62385	7.10913	7.26908	6.91059	7.01327	0	-0.594204	-0.821381	0	-0.713939	0	chr3.LjT01D08.30.r2.d	Lj3g3v0685950.1	Proprietary Lotus japonicus similar to At4g27300: putative receptor protein kinasehighly similar to ( 785)AT4G27290| Symbols: | S-locus protein kinase, putative | chr4:13666287-13669208 FORWARDmoderately similar to ( 331)SLSG6_BRAOLS-locus-specific glycoprotein S6 precursor - Brassica oleracea (Wild cabbage)not assigned not assigned not assigned not assigned not assigned not assigned not assigned…	signalling.receptor kinases.DUF 26***signalling.receptor kinases.S-locus glycoprotein like
chr3.TM1367.14	12.0834	12.1934	12.5922	12.3802	11.6798	11.6443	11.9758	11.7848	0	0	0	-0.824134	0	0	NA	Lj3g3v1876180.1	Proprietary Lotus japonicus similar to At3g54450: oligopeptide transporter -like proteinmoderately similar to ( 400)AT3G54450| Symbols: | proton-dependent oligopeptide transport (POT) family protein | chr3:20169797-20172915 FORWARDnot assigned PTR2 PTR2	transport.peptides and oligopeptides
chr3.TM1768.12.1	5.13166	5.01381	5.37488	5.31724	4.90817	4.85152	5.23104	5.21899	0	0	0	-0.466218	0	0.345173	NA	Lj4g3v3093830.1***Lj1g3v4752520.1***Lj3g3v2210410.1***Lj0g3v0058099.1	Proprietary Lotus japonicus hypothetical proteinvery weakly similar to (70.5)AT1G24090| Symbols: | RNase H domain-containing protein | chr1:8520823-8524679 FORWARDvery weakly similar to (78.2)RRPO_OENBERNA-directed DNA polymerase homolog - Oenothera bertiana (Bertero's evening primrose)RT_LTR rve RVT_1 PRK07238 RnhA PRK07708 RnaseH	RNA.processing.ribonucleases
chr4.CM0003.9.1	8.2291	8.17631	8.38679	8.2291	7.85873	7.93071	7.78133	7.81215	0	0	0	0	-0.511203	0	NA	NA	Proprietary Lotus japonicus similar to Q9XIZ1: (Q9XIZ1) ESTS C98382(C2985)moderately similar to ( 298)AT5G15080| Symbols: | protein kinase, putative | chr5:4886417-4888558 FORWARDweakly similar to ( 157)NORK_PEANodulation receptor kinase precursor - Pisum sativum (Garden pea)not assigned not assigned not assigned not assigned not assigned not assigned not assigned not assigned not assigned not as…	protein.postranslational modification.kinase.receptor like cytoplasmatic kinase VII
chr4.CM0004.38.1	5.00541	5.03322	5.0952	5.21656	4.28506	4.41754	4.65794	4.61811	0	-0.66802	0	-0.804586	-0.517854	0	NA	NA	Proprietary Lotus japonicus similar to At5g11800: potassium transport protein likemoderately similar to ( 221)AT2G19600| Symbols: KEA4, ATKEA4 | ATKEA4 (Arabidopsis thaliana K+ efflux antiporter 4); potassium:hydrogen antiporter | chr2:8486357-8490564 FORWARDnot assigned Na_H_Exchanger KefB RosB PRK10669 PRK03659 PRK03562	transport.potassium
chr4.CM0046.46	5.61457	5.57917	6.30255	7.0244	5.51555	5.31044	4.71742	4.88241	0	0	0	0	-1.86356	0	chr4.CM0046.1570.r2.m	Lj4g3v2618430.1	Proprietary Lotus japonicus similar to At5g60490: fasciclin-like arabinogalactan protein FLA12weakly similar to ( 146)AT5G03170| Symbols: FLA11 | FLA11 (fasciclin-like arabinogalactan-protein 11) | chr5:752897-753637 REVERSEFasciclin FAS1 COG2335	cell wall.cell wall proteins.AGPs
chr4.CM0046.75	8.47318	8.47115	8.72247	8.60036	8.31343	8.20547	8.02061	8.13488	0	0	0	0	-0.58367	0	chr4.CM0046.1800.r2.m	NA	Proprietary Lotus japonicus similar to At5g10630: putative proteinhighly similar to ( 750)AT5G10630| Symbols: | elongation factor 1-alpha, putative / EF-1-alpha, putative | chr5:3360562-3364415 FORWARDmoderately similar to ( 283)EF1A_ORYSAnot assigned not assigned not assigned not assigned not assigned not assigned not assigned not assigned not assigned not assigned not assigned not assigned not …	protein.synthesis.elongation
chr4.CM0073.103	9.15512	9.08612	9.02841	9.02996	8.97673	8.88244	8.69282	8.7634	0	0	-0.392512	0	0	0	chr4.CM0042.940.r2.d	NA	Proprietary Lotus japonicus similar to At4g33760: aspartate--tRNA ligase like proteinmoderately similar to ( 265)AT4G33760| Symbols: | tRNA synthetase class II (D, K and N) family protein | chr4:16189287-16193262 REVERSEnot assigned aspS AspS AspRS_core PRK12820 tRNA-synt_2 Asp_Lys_Asn_RS_core	protein.aa activation
chr4.CM0079.54	6.6302	6.54875	6.53033	6.4008	6.25376	6.18106	5.87179	6.03056	0	0	-0.638297	0	0	0	chr4.CM0079.450.r2.d	Lj4g3v0585740.2***Lj4g3v0585740.1	Proprietary Lotus japonicus similar to At1g49670: ARP protein (At1g49670; F14J22.10)moderately similar to ( 275)AT1G49670| Symbols: | ARP protein (REF) | chr1:18385259-18389689 REVERSEvery weakly similar to (78.6)FABG5_BRANA3-oxoacyl-[acyl-carrier-protein] reductase 5, chloroplast precursor - Brassica napus (Rape)not assigned not assigned not assigned not assigned not assigned not assigned not as…	misc.short chain dehydrogenase/reductase (SDR)
chr4.CM0087.68	10.4284	10.4416	10.4679	10.6866	9.98806	9.53338	9.43527	9.35383	0	0	0	0	-1.18269	0	chr4.CM0087.500.r2.m	Lj4g3v1658890.2	Proprietary Lotus japonicus similar to At5g61380: pseudo-response regulator 1moderately similar to ( 471)AT5G61380| Symbols: APRR1, PRR1, TOC1 | TOC1 (TIMING OF CAB1 1); transcription regulator | chr5:24692766-24695402 FORWARDmoderately similar to ( 372)PRR1_ORYSAREC OmpR REC Response_reg CCT PleD CheY AtoC pleD COG3437 PRK10161 fixJ CitB PRK10955 TtrR ompR PRK11361 PRK10365 CitB PRK10693 PRK1151…	RNA.regulation of transcription.Psudo ARR transcription factor family
chr4.CM0161.9	8.19319	8.40326	10.7557	10.5234	8.17209	6.75733	6.64424	6.44183	0	0	0	0	-4.09653	0	chr4.CM0161.180.r2.d	Lj4g3v1085060.1	Proprietary Lotus japonicus similar to At1g12940: nitrate transporter, putativehighly similar to ( 573)AT1G12940| Symbols: ATNRT2.5 | ATNRT2.5 (NITRATE TRANSPORTER2.5); nitrate transporter | chr1:4416403-4418335 FORWARDnot assigned not assigned not assigned not assigned not assigned not assigned not assigned NarK MFS_1 UhpC ProP AraJ glpT PRK03699 MelB uhpT FucP	transport.nitrate
chr4.CM0182.49	5.37488	5.28754	5.81846	5.67582	5.53901	5.4303	5.18964	5.23344	0	0	0	0	-0.535604	0	chr4.CM0182.360.r2.m	Lj4g3v0341190.1	Proprietary Lotus japonicus similar to At5g09420: putative subunit of TOC complexmoderately similar to ( 362)AT5G09420| Symbols: | chloroplast outer membrane translocon subunit, putative | chr5:2928317-2931751 FORWARDnot assigned not assigned PRK08310 GatA Amidase gatA PRK08186 PRK09201 PRK06102 PRK07056 PRK07488 PRK05962 PRK07139 PRK07235 PRK07486 PRK06170 PRK07487 PRK06169 PRK12470 PRK06061 PRK…	protein.targeting.chloroplast
chr4.CM0234.34	9.80861	9.8419	10.1896	10.0645	9.86384	9.90627	9.77416	9.67589	0	0	0	0	-0.402049	0	LjSGA_018207.1***chr2.CM0310.170.r2.m***chr2.CM0903.490.r2.d	Lj2g3v1155670.1***Lj5g3v2217170.1***Lj2g3v0742070.3***Lj2g3v0742070.2***Lj2g3v0742070.1	Proprietary Lotus japonicus similar to At3g25800: protein phosphatase 2A 65 kDa regulatory subunitvery weakly similar to (75.9)AT1G13320| Symbols: PP2AA3, PR65, PDF2 | PDF2 (PROTEIN PHOSPHATASE 2A SUBUNIT A3); protein phosphatase type 2A regulator | chr1:4563967-4567345 REVERSEvery weakly similar to (64.3)2AAA_PEAProtein phosphatase PP2A regulatory subunit A - Pisum sativum (Garden pea)not assign…	protein.postranslational modification
chr4.CM0244.17.1	4.61443	4.59218	4.94815	4.90667	4.49955	4.41754	4.71742	4.80711	0.324101	0	0	-0.468865	0	0.303725	chr4.CM0244.540.r2.d	NA	Proprietary Lotus japonicus similar to At3g47840: putative proteinvery weakly similar to (57.0)AT3G47840| Symbols: | pentatricopeptide (PPR) repeat-containing protein | chr3:17662897-17665017 FORWARD	not assigned.no ontology.pentatricopeptide (PPR) repeat-containing protein
chr4.CM0399.23	7.9819	7.87111	7.8372	7.87111	7.0894	6.7976	7.67923	7.56554	0	-0.983001	0	-0.910654	0	0	NA	NA	Proprietary Lotus japonicus similar to At2g34140: putative DOF zinc finger proteinweakly similar to ( 170)AT2G34140| Symbols: | Dof-type zinc finger domain-containing protein | chr2:14421267-14421779 REVERSEweakly similar to ( 102)MNB1A_MAIZEDof zinc finger protein MNB1A - Zea mays (Maize)zf-Dof	RNA.regulation of transcription.C2C2(Zn) DOF zinc finger family
chr4.CM0399.46	8.48908	8.66709	8.88816	8.8021	8.02026	7.94724	8.40619	8.25899	0	-0.594334	0	-0.861375	0	0	NA	NA	Proprietary Lotus japonicus similar to At5g19820: unknown proteinmoderately similar to ( 222)AT5G19820| Symbols: EMB2734 | EMB2734 (EMBRYO DEFECTIVE 2734); lyase | chr5:6695733-6701249 REVERSEnot assigned	not assigned.no ontology
chr4.CM0399.52	10.0678	10.0884	10.4908	10.2393	9.49971	9.39056	9.86655	9.95037	0	0	0	-0.919868	0	0	chr1.CM0104.2690.r2.m***chr4.CM0046.740.r2.a	Lj4g3v2604270.1***Lj1g3v3975340.1	Proprietary Lotus japonicus similar to At5g19820: unknown proteinweakly similar to ( 107)AT5G19820| Symbols: EMB2734 | EMB2734 (EMBRYO DEFECTIVE 2734); lyase | chr5:6695733-6701249 REVERSEnot assigned	not assigned.no ontology
chr4.CM0558.30.2	6.03056	6.03607	5.85942	5.97717	5.6383	5.81526	5.45928	5.36834	0	0	-0.619507	0	0	0	chr4.CM0004.240.r2.m***chr4.CM0004.260.r2.m***chr5.CM1598.20.r2.d***chr6.CM0314.720.r2.d	NA	Proprietary Lotus japonicus similar to At1g47710: serpin, putativeweakly similar to ( 188)AT1G47710| Symbols: | serpin, putative / serine protease inhibitor, putative | chr1:17560711-17562501 FORWARDweakly similar to ( 171)PRTZ_HORVUProtein Z - Hordeum vulgare (Barley)not assigned plant_SERPIN SERPIN SERPIN Serpin bacterial_SERPIN ovalbumin_like COG4826 PAI-2 neuroserpin antithrombin-III_like ov-…	protein.degradation.serine protease
chr4.CM0654.30	9.23667	9.31117	9.48532	9.49003	9.353	9.35589	9.09572	9.07747	0.213749	0	-0.187329	0	-0.401079	-0.267852	NA	Lj4g3v0096270.1	Proprietary Lotus japonicus similar to At2g33730: putative U5 small nuclear ribonucleoprotein, an RNA helicasenearly identical (1028)AT2G33730| Symbols: | DEAD box RNA helicase, putative | chr2:14272755-14274956 REVERSEmoderately similar to ( 283)DB10_NICSYATP-dependent RNA helicase-like protein DB10 - Nicotiana sylvestris (Wood tobacco)not assigned not assigned not assigned not assigned not assi…	RNA.processing.RNA helicase
chr4.CM0659.14	5.54289	5.43447	5.93947	5.61273	5.18964	5.11094	4.71742	4.61811	0	0	0	0	-1.10833	0	NA	NA	Proprietary Lotus japonicus similar to At2g33580: putative protein kinasemoderately similar to ( 201)AT2G23770| Symbols: | protein kinase family protein / peptidoglycan-binding LysM domain-containing protein | chr2:10127322-10129160 REVERSEweakly similar to ( 113)KPRO_MAIZEPutative receptor protein kinase ZmPK1 precursor - Zea mays (Maize)not assigned not assigned not assigned not assigned not as…	protein.postranslational modification.kinase.receptor like cytoplasmatic kinase VII
chr4.TM0238.23	9.75321	9.80996	9.99377	9.98708	9.83298	9.84822	9.67518	9.71772	0.208841	0	0	0	-0.293977	0	NA	NA	Proprietary Lotus japonicus similar to At5g18750: putative proteinhighly similar to ( 583)AT5G18750| Symbols: | DNAJ heat shock N-terminal domain-containing protein | chr5:6255179-6257833 FORWARDnot assigned not assigned not assigned not assigned not assigned not assigned not assigned not assigned not assigned not assigned not assigned not assigned not assigned not assigned not assigned DnaJ DnaJ…	stress.abiotic.heat
chr5.CM0024.30	6.97077	6.98934	6.76729	6.91358	6.44442	6.37496	6.56978	6.58677	0	-0.570367	-0.401779	-0.430749	0	0	NA	NA	Proprietary Lotus japonicus similar to At3g30680: hypothetical proteinTransposase_21	not assigned.unknown
chr5.CM0048.61	7.44653	7.47519	7.57361	7.59941	7.32807	7.15667	7.13886	7.07074	0	0	0	0	-0.48171	0	chr5.CM0048.80.r2.d	Lj5g3v1533330.1	Proprietary Lotus japonicus similar to At1g09530: putative transcription factor BHLH8weakly similar to ( 184)AT1G09530| Symbols: PIF3, POC1, PAP3 | PIF3 (PHYTOCHROME INTERACTING FACTOR 3); DNA binding / transcription factor/ transcription regulator | chr1:3077218-3079369 FORWARDvery weakly similar to (58.2)ARRS_MAIZEAnthocyanin regulatory R-S protein - Zea mays (Maize)not assigned not assigned HL…	RNA.regulation of transcription.bHLH,Basic Helix-Loop-Helix family
chr5.CM0089.106	5.18964	5.19703	5.49371	5.34635	4.71399	4.90366	5.24775	5.30361	0	0	0	-0.611205	0	0	chr2.CM0405.140.r2.d***chr4.CM0128.310.r2.m***chr4.CM0831.10.r2.d***chr5.CM0089.430.r2.d	Lj3g3v0300670.1***Lj4g3v1154450.2***Lj4g3v1154450.1***Lj4g3v0768360.1	Proprietary Lotus japonicus similar to At1g21170: unknown protein, 3' partialvery weakly similar to (84.0)AT1G21170| Symbols: | similar to SEC5A (EXOCYST COMPLEX COMPONENT SEC5) [Arabidopsis thaliana] (TAIR:AT1G76850.1); similar to H0525E10.11 [Oryza sativa (indica cultivar-group)] (GB:CAH66927.1); similar to Os04g0421900 [Oryza sativa (japonica cultivar-group)] (GB:NP_001052787.1); similar to OS…	not assigned.unknown
chr5.CM0180.16.1	4.20909	4.28967	4.54661	4.55813	4.05488	4.02195	4.308	4.4673	0	0	0	-0.513956	0	0	chr5.CM0180.60.r2.d	NA	Proprietary Lotus japonicus similar to At5g60440: putative MADS box proteinvery weakly similar to (79.3)AT5G60440| Symbols: | MADS-box protein (AGL62) | chr5:24323555-24324746 FORWARDvery weakly similar to (53.9)MAD23_ORYSAnot assigned not assigned MADS_MEF2_like MADS MADS_SRF_like MADS	RNA.regulation of transcription.MADS box transcription factor family
chr5.CM0200.10	6.23233	6.57358	7.04024	6.82251	4.71399	4.21396	5.75226	6.00411	0	-1.93898	0	-2.4674	0	0	chr5.CM0200.3670.r2.m***chr5.CM0200.3690.r2.m	Lj5g3v2133780.1***Lj5g3v2133780.2***Lj5g3v2133780.3	Proprietary Lotus japonicus similar to At1g71040: putative spore coat proteinhighly similar to ( 786)AT1G71040| Symbols: | multi-copper oxidase type I family protein | chr1:26800863-26803886 REVERSEnot assigned SufI PRK10965 PRK10883 Cu-oxidase_2 Cu-oxidase_3 Cu-oxidase	not assigned.no ontology
chr5.CM0344.18	4.61443	4.36599	4.78111	4.86085	4.24757	4.308	4.12373	3.95376	0	0	0	0	-0.782237	0	LjT13I15.20.r2.d***LjT31D06.130.r2.d***LjT41D17.70.r2.a***chr1.CM0064.720.r2.a***chr1.CM0133.350.r2.m***chr1.CM0668.20.r2.a***chr1.CM1911.130.r2.m***chr1.LjT45J22.70.r2.m***chr2.CM0237.170.r2.d***chr3.CM0416.800.r2.m***chr3.CM0416.880.r2.m***chr3.CM0996.860.r2.d***chr4.CM0003.100.r2.a***chr4.CM0004.1130.r2.m***chr4.CM0432.4040.r2.a***chr5.CM0148.730.r2.a***chr6.LjT47B05.90.r2.a	NA	Proprietary Lotus japonicus similar to Q9AS30: (Q9AS30) P0416G11.14 PROTEINvery weakly similar to (98.6)AT1G50830| Symbols: | similar to unknown protein [Arabidopsis thaliana] (TAIR:AT1G51538.1); similar to unknown protein [Arabidopsis thaliana] (TAIR:AT5G18510.1); similar to hypothetical protein [Oryza sativa (japonica cultivar-group)] (GB:AAO60015.1); contains InterPro domain Protein of unknown…	not assigned.unknown
chr5.CM0494.13	7.33591	7.42045	7.66219	7.67769	7.14525	7.168	6.69168	6.77637	0.291761	0	-0.644152	-0.513315	-0.935914	-0.422598	chr5.CM0494.310.r2.m	Lj5g3v1062500.1	Proprietary Lotus japonicus similar to At2g31240: putative kinesin light chain protein (At2g31240)highly similar to ( 589)AT2G31240| Symbols: | tetratricopeptide repeat (TPR)-containing protein | chr2:13324647-13326595 REVERSEnot assigned not assigned NrfG	not assigned.no ontology.pentatricopeptide (PPR) repeat-containing protein
chr5.CM0909.32	8.00068	8.18113	9.36399	9.28756	7.1984	6.74645	7.87841	7.91473	1.23487	0	0	-2.35335	-1.4292	0	chr5.CM0909.500.r2.m	Lj5g3v1697630.2***Lj5g3v1697630.1	Proprietary Lotus japonicus similar to At5g10030: bZip transcription factor OBF4 / AtbZip57weakly similar to ( 146)AT5G10030| Symbols: OBF4, TGA4 | TGA4 (TGACG MOTIF-BINDING FACTOR 4); DNA binding / calmodulin binding / transcription factor | chr5:3137649-3139296 REVERSEweakly similar to ( 128)TGA1A_TOBACTGACG-sequence-specific DNA-binding protein TGA-1A - Nicotiana tabacum (Common tobacco)	RNA.regulation of transcription.bZIP transcription factor family
chr5.CM0909.43	5.97574	5.53318	7.19163	6.62838	4.59963	5.01381	6.56978	6.41672	0	0	0	-2.10328	0	0	chr5.CM0909.150.r2.m***chr5.CM0909.170.r2.m***chr5.CM0909.200.r2.m***chr5.CM0909.210.r2.m***chr5.CM0909.220.r2.m	Lj5g3v1696980.1***Lj5g3v1697100.1***Lj5g3v1697070.1	Proprietary Lotus japonicus similar to Q9FQE3: (Q9FQE3) GLUTATHIONE S-TRANSFERASE GST 15 (EC 2.5.1.weakly similar to ( 182)AT3G09270| Symbols: ATGSTU8 | ATGSTU8 (Arabidopsis thaliana Glutathione S-transferase (class tau) 8); glutathione transferase | chr3:2848413-2849232 REVERSEweakly similar to ( 185)GSTX6_SOYBNProbable glutathione S-transferase - Glycine max (Soybean)not assigned not assigned n…	misc.glutathione S transferases
chr5.TM0913.6	11.3141	11.1705	11.4129	11.3561	10.8608	10.6562	11.0623	11.0384	0	0	0	-0.625969	0	0	NA	NA	Proprietary Lotus japonicus similar to At1g02810: hypothetical proteinweakly similar to ( 168)AT1G02816| Symbols: | similar to unknown protein [Arabidopsis thaliana] (TAIR:AT4G02370.1); similar to Os05g0362300 [Oryza sativa (japonica cultivar-group)] (GB:NP_001055314.1); similar to Protein of unknown function, DUF538 [Oryza sativa (japonica cultivar-group)] (GB:AAX95409.1); similar to Os05g036250…	not assigned.unknown
chr5.TM1466.26	8.99009	8.89006	9.57494	9.51137	8.83357	8.49709	8.08694	7.96828	0	0	-0.912465	-0.87783	-1.51555	0	chr5.CM0200.1850.r2.d	NA	Proprietary Lotus japonicus similar to At4g23180: receptor-like protein kinase 4 (RLK4)moderately similar to ( 498)AT4G23180| Symbols: RLK4, CRK10 | CRK10 (CYSTEINE-RICH RLK10); kinase | chr4:12138182-12140791 FORWARDweakly similar to ( 195)NORK_PEANodulation receptor kinase precursor - Pisum sativum (Garden pea)not assigned not assigned not assigned not assigned not assigned not assigned not ass…	signalling.receptor kinases.DUF 26
chr5.TM1493.6	6.23233	6.25258	6.34421	6.34366	5.88253	5.99283	6.22993	6.17233	0	-0.304774	0	-0.406255	0	0	chr5.LjT17N18.20.r2.d	Lj5g3v1681440.3***Lj5g3v1681440.2***Lj0g3v0154729.1	Proprietary Lotus japonicus similar to At4g03080: phospho-ser/thr phosphatase like proteinhighly similar to ( 610)AT4G03080| Symbols: | kelch repeat-containing serine/threonine phosphoesterase family protein | chr4:1359935-1365166 REVERSEhighly similar to ( 574)BSL1_ORYSAnot assigned not assigned not assigned not assigned not assigned	protein.postranslational modification
chr6.CM0041.54	7.05591	7.0244	7.35861	7.20147	6.98792	6.69647	6.15852	6.31053	0	0	0	0	-1.04552	0	chr2.CM0249.950.r2.m***chr3.CM0279.370.r2.m***chr6.CM0041.420.r2.d	Lj6g3v1054530.1***Lj2g3v1729140.1***Lj0g3v0241359.1***Lj3g3v0965660.3***Lj3g3v0965660.1	Proprietary Lotus japonicus similar to At3g44110: dnaJ protein homolog atj3very weakly similar to (79.7)AT3G44110| Symbols: ATJ, ATJ3 | ATJ3 (Arabidopsis thaliana DnaJ homologue 3) | chr3:15880166-15882046 REVERSEvery weakly similar to (80.1)DNJH_CUCSADnaJ protein homolog - Cucumis sativus (Cucumber)not assigned DnaJ DnaJ DnaJ	stress.abiotic.heat
chr6.CM0314.20.1	5.82802	5.7124	5.85007	5.85786	5.42611	5.44071	5.54675	5.63467	0	-0.336797	0	-0.420556	0	0	chr6.CM0314.220.r2.d	NA	Proprietary Lotus japonicus similar to At5g09390: unknown proteinweakly similar to ( 150)AT5G09390| Symbols: | CD2-binding protein-related | chr5:2913592-2915804 FORWARDnot assigned	not assigned.no ontology
chr6.CM0885.24	9.62673	9.81547	9.97208	9.89102	9.40759	9.597	9.06994	9.20334	0	0	0	0	-0.794907	0	chr6.CM0508.300.r2.m	Lj6g3v2274980.1	Proprietary Lotus japonicus similar to At2g40360: putative WD-40 repeat proteinhighly similar to ( 917)AT2G40360| Symbols: | transducin family protein / WD-40 repeat family protein | chr2:16860201-16863713 REVERSEnot assigned not assigned not assigned not assigned not assigned not assigned not assigned not assigned not assigned not assigned not assigned not assigned not assigned not assigned not …	development.unspecified
gi45350476	5.59232	5.61457	5.5867	5.5867	4.76462	4.44677	5.09783	5.36834	0	-0.997746	0	-0.981001	0	0	NA	Lj0g3v0192769.1	GenBank AV767195 Lotus japonicus Young plants (two-weeks old) Lotus corniculatus var. japonicus cDNA clone MWM159g07_f 3', mRNA sequence reverse complement	not assigned.unknown
gi45355419	5.24537	5.28754	5.15968	5.14447	4.80711	4.81674	4.80711	4.72767	0	-0.454528	-0.499068	-0.340146	-0.384685	0	NA	NA	GenBank AV772183 Lotus japonicus Pods (20-30 mm in length) Lotus corniculatus var. japonicus cDNA clone MPD032d01_f 3', mRNA sequence reverse complement	not assigned.unknown
gi45397316	9.67727	9.81753	9.61234	9.46517	8.69804	8.92535	9.36125	9.13056	0	-0.935702	0	0	0	0	NA	Lj2g3v1965080.1	GenBank AV773635 Lotus japonicus Pods (20-30 mm in length) Lotus corniculatus var. japonicus cDNA clone MPD054f01_f 3', mRNA sequence reverse complement	not assigned.unknown
gi45399063	6.81692	6.88411	7.24491	7.27899	6.07672	5.46541	6.48172	6.3162	0	0	0	-1.49089	0	0	NA	NA	GenBank AV775392 Lotus japonicus Pods (20-30 mm in length) Lotus corniculatus var. japonicus cDNA clone MPD082e11_f 3', mRNA sequence reverse complement	not assigned.unknown
gi45610765	10.1949	10.2688	10.146	9.83772	9.23218	8.92702	9.58753	9.52857	0	-1.15226	0	0	0	0	NA	NA	GenBank BP054085 Lotus corniculatus var. japonicus pods (less than 20 mm in length) Lotus corniculatus var. japonicus cDNA clone SPDL033h01_f 3', mRNA sequence reverse complement	not assigned.unknown
gi45617734	8.18485	8.26998	8.13601	8.16064	7.88719	7.86338	7.98279	8.04471	0	-0.352129	0	-0.273033	0	0	NA	NA	GenBank BP060986 Lotus corniculatus var. japonicus mature nodule Lotus corniculatus var. japonicus cDNA clone GENf062d02 3', mRNA sequence reverse complement	not assigned.unknown
gi45635466	5.34635	5.19703	5.46745	5.61273	4.90817	4.72767	4.52718	4.27111	0	0	-0.872542	0	-1.14094	0	NA	NA	GenBank BP078805 Lotus japonicus roots Lotus corniculatus var. japonicus cDNA clone MR036f11_f 3', mRNA sequence reverse complement	not assigned.unknown
gi45640449	6.36186	6.37496	6.57452	6.51069	4.67569	5.01381	5.47355	6.10973	0	0	0	-1.69785	0	0	NA	Lj0g3v0315069.1	GenBank BP083788 Lotus japonicus roots Lotus corniculatus var. japonicus cDNA clone MRL002c07_f 3', mRNA sequence reverse complement	not assigned.unknown
gi63087715	9.19997	9.24234	9.52624	9.47971	9.28025	9.43768	9.02953	9.00016	0	0	0	0	-0.488128	0	chr1.CM0275.100.r2.m	Lj1g3v2096240.2***Lj0g3v0198919.1***Lj1g3v2096240.1	GenBank Lotus japonicus mRNA for beta-1,3-glucuronosyltransferase (pglcat1 gene)moderately similar to ( 453)AT1G27600| Symbols: | glycosyl transferase family 43 protein | chr1:9604070-9605868 REVERSEnot assigned GlcAT-I Glyco_transf_43	protein.glycosylation

## Sheet: Cluster5
	Expression								Log2(Fold change) with p<0.01 (0 if it is not significant)						Kazusa 2.5	Kazuza3.0	Description	Mapman Pathway
Probeset	Nitrate(A)	Nitrate(B)	Ammonium(A)	Ammonium(B)	Mixed(A)	Mixed(B)	Nodules(A)	Nodules(B)	Ammonium-Nitrate	Mixed-Nitrate	Nodules-Nitrate	Mixed-Ammonium	Nodules-Ammonium	Nodules-Mixed
Ljwgs_049157.1	4.51146	4.39628	3.75444	3.85752	4.21396	4.28506	4.05488	4.12373	-0.64789	0	0	0.443525	0	0	LjSGA_049157.1***chr2.CM0312.1190.r2.m	NA	Proprietary Lotus japonicus similar to O64406: (O64406) ENVELOPE-LIKE PROTEIN (FRAGMENT)	not assigned.unknown
Ljwgs_128649.1	4.43848	4.36599	4.04399	4.04399	4.21396	4.1289	3.86372	3.88219	-0.358253	0	-0.529283	0	0	-0.298472	NA	NA	Proprietary Lotus japonicus similar to ALU2_HUMAN: (P39189) ALU SUBFAMILY SB SEQUENCE CONTAMINATION	not assigned.unknown
TM0950.21.2	5.13166	5.01381	4.1993	4.29887	4.76462	4.93052	4.45912	4.52718	-0.823653	0	-0.579584	0.598485	0	0	NA	Lj0g3v0209379.1***Lj0g3v0094559.1***Lj0g3v0124289.1	Proprietary Lotus japonicus hypothetical proteinrve	not assigned.unknown
chr1.CM0361.17	5.78124	5.64011	5.44071	5.34635	5.4977	5.50368	5.24775	5.26895	0	0	-0.452323	0	0	0	NA	Lj5g3v1872970.1***Lj2g3v0063870.1***Lj2g3v0063860.1	Proprietary Lotus japonicus similar to At1g17930: unknown proteinvery weakly similar to (93.6)AT2G25010| Symbols: | similar to unknown protein [Arabidopsis thaliana] (TAIR:AT1G17930.1); similar to Os07g0507600 [Oryza sativa (japonica cultivar-group)] (GB:NP_001059740.1); similar to H0124B04.19 [Oryza sativa (indica cultivar-group)] (GB:CAJ86302.1); similar to putative polyprotein [Oryza sativa (j…	not assigned.unknown
chr4.CM0075.16	5.95263	5.78778	5.32289	5.30361	5.3857	5.4303	5.14701	5.30361	-0.556958	0	-0.644894	0	0	0	NA	Lj4g3v0685430.1	Proprietary Lotus japonicus similar to At1g20390: hypothetical proteinvery weakly similar to (51.6)ATMG00860| Symbols: ORF158 | Identical to Hypothetical mitochondrial protein AtMg00860 (ORF158) [Arabidopsis Thaliana] (GB:P92523); similar to Os10g0317000 [Oryza sativa (japonica cultivar-group)] (GB:NP_001064331.1); similar to retrotransposon protein, putative, unclassified [Oryza sativa (japonica…	RNA.transcription
chr5.TM0090.5.3	4.93642	5.05779	4.64719	4.66151	4.71399	4.72767	4.68624	4.71399	-0.342753	0	-0.29699	0	0	0	NA	NA	Proprietary Lotus japonicus similar to At3g45550: putative proteinvery weakly similar to (99.8)AT5G36905| Symbols: | RNase H domain-containing protein | chr5:14575028-14577414 FORWARDRVT_1	not assigned.unknown
chr6.CM0118.2	4.82631	4.90366	4.44677	4.39628	4.71399	4.60335	4.38338	4.39628	-0.443455	0	-0.475151	0	0	0	chr6.CM0118.110.r2.d	NA	Proprietary Lotus japonicus similar to At5g09640: carboxypeptidase like proteinmoderately similar to ( 285)AT5G09640| Symbols: SCPL19, SNG2 | SNG2 (SINAPOYLGLUCOSE ACCUMULATOR 2); serine carboxypeptidase | chr5:2988374-2990967 FORWARDweakly similar to ( 148)CBP1_HORVUSerine carboxypeptidase 1 precursor - Hordeum vulgare (Barley)not assigned not assigned Peptidase_S10 COG2939	protein.degradation.serine protease
chr6.CM0118.20	4.1289	4.28967	4.64719	4.66151	6.86335	7.53256	4.71742	4.71399	0	2.98867	0	2.54361	0	-2.48225	NA	NA	Proprietary Lotus japonicus similar to At1g29640: unknown proteinvery weakly similar to (90.9)AT1G29640| Symbols: | similar to unknown protein [Arabidopsis thaliana] (TAIR:AT2G34340.1); similar to Os05g0518800 [Oryza sativa (japonica cultivar-group)] (GB:NP_001056059.1); similar to hypothetical protein MBP_91N22.56 [Musa balbisiana] (GB:ABF70130.1); contains InterPro domain Protein of unknown fun…	not assigned.unknown
gi45633513	5.00541	4.94522	4.60705	4.52718	4.80711	4.85152	4.71742	4.71399	-0.408201	0	-0.259616	0.262196	0	0	NA	NA	GenBank BP076852 Lotus japonicus roots Lotus corniculatus var. japonicus cDNA clone MR012c05_f 3', mRNA sequence reverse complement	not assigned.unknown
