# Supplementary material for: Use of transcriptomics and co-expression networks to analyze the interconnections between nitrogen assimilation and photorespiratory metabolism
Source: J Exp Bot. 2016 Apr 25;67(10):3095–108. doi: 10.1093/jxb/erw170 (PMC4867901; doi:10.1093/jxb/erw170)
Supplement: Supplementary Data [file supp_erw170_Supplementary_table_S3.xls]

## Sheet: Cluster1
Supplementary Table S3. Differentially expressed Transcription Factor genes in plants grown with different nitrogen sources (nitrate, ammonium, mixed and nodulated plants) divided in different clusters.
	Expression								Log2(Fold change) with p<0.01 (0 if it is not significant)						Kazusa 2.5	Kazuza3.0	Description	Mapman Pathway
Probeset	Nitrate(A)	Nitrate(B)	Ammonium(A)	Ammonium(B)	Mixed(A)	Mixed(B)	Nodules(A)	Nodules(B)	Ammonium-Nitrate	Mixed-Nitrate	Nodules-Nitrate	Mixed-Ammonium	Nodules-Ammonium	Nodules-Mixed
TM1489.5	7.89043	7.51122	8.15606	7.97367	8.21733	8.80935	9.59461	9.54314	0	0	1.86805	0	0	0	chr6.CM0114.170.r2.m	Lj6g3v2006230.1	Proprietary Lotus japonicus similar to At5g47220: ethylene responsive element binding factor 2 (ATERF2) (sp|O80338)very weakly similar to (96.3)AT5G47220| Symbols: ATERF2, ATERF-2, ERF2 | ATERF-2/ATERF2/ERF2 (ETHYLENE RESPONSE FACTOR 2); DNA binding / transcription factor/ transcriptional activator | chr5:19189250-19189981 REVERSEvery weakly similar to (91.3)ERF1_TOBACEthylene-responsive transcri…	RNA.regulation of transcription.AP2/EREBP, APETALA2/Ethylene-responsive element binding protein family***hormone metabolism.ethylene.signal transduction

## Sheet: Cluster2
	Expression								Log2(Fold change) with p<0.01 (0 if it is not significant)						Kazusa 2.5	Kazuza3.0	Description	Mapman Pathway
Probeset	Nitrate(A)	Nitrate(B)	Ammonium(A)	Ammonium(B)	Mixed(A)	Mixed(B)	Nodules(A)	Nodules(B)	Ammonium-Nitrate	Mixed-Nitrate	Nodules-Nitrate	Mixed-Ammonium	Nodules-Ammonium	Nodules-Mixed
TM0489.21.1	8.88702	8.91231	8.41915	8.39203	8.51986	8.59524	8.74156	8.84978	-0.494075	-0.342113	0	0	0.390079	0	chr6.CM0489.140.r2.m	NA	Proprietary Lotus japonicus similar to At5g40710: zinc finger - like proteinweakly similar to ( 179)AT5G63280| Symbols: | zinc finger (C2H2 type) family protein | chr5:25384311-25386074 FORWARD	RNA.regulation of transcription.C2H2 zinc finger family***RNA.regulation of transcription.unclassified

## Sheet: Cluster3
	Expression								Log2(Fold change) with p<0.01 (0 if it is not significant)						Kazusa 2.5	Kazuza3.0	Description	Mapman Pathway
Probeset	Nitrate(A)	Nitrate(B)	Ammonium(A)	Ammonium(B)	Mixed(A)	Mixed(B)	Nodules(A)	Nodules(B)	Ammonium-Nitrate	Mixed-Nitrate	Nodules-Nitrate	Mixed-Ammonium	Nodules-Ammonium	Nodules-Mixed
Ljwgs_025454.2	5.73458	5.84694	6.01949	6.0181	6.07672	6.11625	5.87179	5.85786	0	0.30572	0	0	0	0	LjSGA_025454.2	Lj5g3v1839400.2***Lj5g3v1839400.1	Proprietary Lotus japonicus similar to At3g52250: putative proteinweakly similar to ( 140)AT3G52250| Symbols: | myb family transcription factor | chr3:19387607-19394078 FORWARDnot assigned	RNA.regulation of transcription.MYB domain transcription factor family
Ljwgs_045720.1	4.20909	4.04399	3.95376	4.04399	4.65794	4.51146	4.308	4.33506	0	0	0	0.585827	0	0	LjSGA_045720.1	NA	Proprietary Lotus japonicus similar to At5g13180: NAM-like proteinvery weakly similar to (59.3)AT5G13180| Symbols: ANAC083 | ANAC083 (Arabidopsis NAC domain containing protein 83); transcription factor | chr5:4196646-4197580 FORWARDvery weakly similar to (50.1)NAC67_ORYSA	RNA.regulation of transcription.NAC domain transcription factor family
Ljwgs_055404.1	6.77802	6.88869	6.67853	6.69516	6.89855	6.90759	6.58677	6.4797	0	0	0	0	0	-0.369828	NA	NA	Proprietary Lotus japonicus similar to At4g35580: NAM / CUC2 -like proteinweakly similar to ( 188)AT4G35580| Symbols: | no apical meristem (NAM) family protein | chr4:16888586-16890749 REVERSEweakly similar to ( 115)NAC74_ORYSANAM	RNA.regulation of transcription.NAC domain transcription factor family
Ljwgs_058336.1	7.62522	7.42989	7.88795	8.05831	8.13215	8.29201	7.39496	7.17924	0	0	0	0	0	-0.924983	LjSGA_058336.1	Lj3g3v3211120.1***Lj3g3v3211110.2***Lj3g3v3211110.1***Lj0g3v0347519.1	Proprietary Lotus japonicus similar to At1g07530: transcription factor scarecrow-like 14, putativemoderately similar to ( 447)AT1G07530| Symbols: | scarecrow-like transcription factor 14 (SCL14) | chr1:2313825-2316134 REVERSEweakly similar to ( 184)CIGR1_ORYSAGRAS	RNA.regulation of transcription.GRAS transcription factor family
Ljwgs_093281.1	6.26553	6.29224	6.51118	6.38686	6.89855	6.88259	6.80084	6.79679	0	0.611684	0.519933	0.441543	0.349793	0	chr5.CM1125.240.r2.m	Lj5g3v0962480.1	Proprietary Lotus japonicus similar to At3g63070: putative proteinvery weakly similar to (56.2)AT3G63070| Symbols: | PWWP domain-containing protein | chr3:23313642-23320550 FORWARD	RNA.regulation of transcription.PWWP domain protein
chr1.CM0088.102	4.07106	3.95376	4.30344	4.37036	4.78111	4.72767	4.62544	4.4673	0	0.741979	0.533957	0	0	0	chr1.CM0088.1030.r2.a	Lj3g3v1541360.1***Lj1g3v0052560.1	Proprietary Lotus japonicus similar to At4g21750: L1 specific homeobox gene ATML1/ovule-specific homeobox protein A20weakly similar to ( 145)AT4G21750| Symbols: ATML1 | ATML1 (MERISTEM LAYER 1); DNA binding | chr4:11556977-11560255 FORWARD	RNA.regulation of transcription.HB,Homeobox transcription factor family
chr1.CM0375.38	9.31415	9.48002	9.54785	9.63162	9.67485	9.78708	8.71294	8.80361	0	0	-0.638809	0	-0.83146	-0.972686	chr1.CM0375.200.r2.m	NA	Proprietary Lotus japonicus similar to At3g23050: indoleacetic acid (IAA)-inducible gene (IAA7)weakly similar to ( 107)AT3G23050| Symbols: AXR2, IAA7 | IAA7 (AUXIN RESISTANT 2); transcription factor | chr3:8194775-8196723 FORWARDweakly similar to ( 156)AUX28_SOYBNAuxin-induced protein AUX28 - Glycine max (Soybean)AUX_IAA	RNA.regulation of transcription.Aux/IAA family***hormone metabolism.auxin.induced-regulated-responsive-activated
chr2.CM0132.46	4.61443	4.61075	4.44677	4.37036	4.59963	4.48351	4.13917	4.12373	0	0	-0.48114	0	0	-0.410123	chr2.CM0021.370.r2.m	Lj2g3v1984450.1	Proprietary Lotus japonicus similar to At4g37850: putative bHLH transcription factor (bHLH025)weakly similar to ( 139)AT4G37850| Symbols: | basic helix-loop-helix (bHLH) family protein | chr4:17796356-17797641 REVERSEvery weakly similar to (53.1)ARRS_MAIZEAnthocyanin regulatory R-S protein - Zea mays (Maize)HLH HLH	RNA.regulation of transcription.bHLH,Basic Helix-Loop-Helix family
chr2.TM0652.9	7.94578	7.77805	6.70254	6.79029	8.19596	8.17646	7.13309	7.46093	-1.1155	0	0	1.4398	0	-0.889201	chr2.LjT16G06.130.r2.d	Lj2g3v1831990.1***Lj2g3v0780580.1	Proprietary Lotus japonicus similar to At4g37180: putative cytoskeletal proteinweakly similar to ( 179)AT4G37180| Symbols: | myb family transcription factor | chr4:17504642-17506101 FORWARD	RNA.regulation of transcription.G2-like transcription factor family, GARP
chr3.TM1222.14	8.58823	8.61343	8.40059	8.40299	8.70151	8.69325	8.51839	8.46631	-0.199035	0	0	0.295588	0	-0.205029	NA	NA	Proprietary Lotus japonicus similar to At4g12240: hypothetical proteinsweakly similar to ( 114)AT4G12240| Symbols: | zinc finger (C2H2 type) family protein | chr4:7287889-7288983 FORWARD	RNA.regulation of transcription.C2H2 zinc finger family
chr5.CM0052.19	6.31393	6.34643	6.67853	6.83362	8.83	9.42199	8.29	7.40563	0	2.79582	0	0	0	0	NA	NA	Proprietary Lotus japonicus similar to At5g64750: unknown proteinvery weakly similar to (88.6)AT5G50080| Symbols: | DNA binding / transcription factor | chr5:20383174-20384061 FORWARDvery weakly similar to (65.1)ERF1_ORYSAAP2 AP2 AP2	RNA.regulation of transcription.AP2/EREBP, APETALA2/Ethylene-responsive element binding protein family

## Sheet: Cluster4
	Expression								Log2(Fold change) with p<0.01 (0 if it is not significant)						Kazusa 2.5	Kazuza3.0	Description	Mapman Pathway
Probeset	Nitrate(A)	Nitrate(B)	Ammonium(A)	Ammonium(B)	Mixed(A)	Mixed(B)	Nodules(A)	Nodules(B)	Ammonium-Nitrate	Mixed-Nitrate	Nodules-Nitrate	Mixed-Ammonium	Nodules-Ammonium	Nodules-Mixed
CM0325.28	5.03871	4.94522	4.64719	4.61075	4.24757	4.02195	4.38338	4.52718	0	-0.857207	0	0	0	0	chr5.CM0325.90.r2.m	NA	Proprietary Lotus japonicus similar to At5g13180: NAM-like proteinvery weakly similar to (97.4)AT5G13180| Symbols: ANAC083 | ANAC083 (Arabidopsis NAC domain containing protein 83); transcription factor | chr5:4196646-4197580 FORWARDvery weakly similar to (81.6)NAC74_ORYSANAM	RNA.regulation of transcription.NAC domain transcription factor family
Ljwgs_023318.1	10.7794	10.738	10.8359	10.8772	10.2986	10.413	10.5203	10.6648	0	0	0	-0.500764	0	0	LjSGA_023318.1***chr1.LjB18K24.60.r2.a	Lj0g3v0359919.3***Lj0g3v0359919.2***Lj0g3v0359919.1***Lj1g3v2326720.1	Proprietary Lotus japonicus similar to At3g11200: putative nucleic acid binding proteinweakly similar to ( 168)AT5G05610| Symbols: | PHD finger family protein | chr5:1677332-1678943 REVERSEnot assigned	RNA.regulation of transcription.Alfin-like
Ljwgs_035337.1	8.86958	8.89006	9.17554	9.06102	8.53465	8.56389	8.40326	8.43929	0	-0.330548	-0.458544	-0.569008	-0.697005	0	LjSGA_035337.1	Lj0g3v0261399.2***Lj0g3v0261399.1	Proprietary Lotus japonicus similar to At5g63430: putative proteinweakly similar to ( 129)AT5G63420| Symbols: EMB2746 | EMB2746 (EMBRYO DEFECTIVE 2746); catalytic | chr5:25417741-25423033 FORWARDnot assigned	not assigned.no ontology
Ljwgs_035693.2	10.015	9.92888	9.43846	9.82555	7.8289	8.58987	6.4008	6.61464	0	0	-3.46423	0	-3.12428	0	LjSGA_035693.2	NA	Proprietary Lotus japonicus similar to At3g20810: unknown proteinweakly similar to ( 144)AT3G20810| Symbols: | transcription factor | chr3:7275820-7278188 FORWARDnot assigned Cupin_4	RNA.regulation of transcription.JUMONJI family
Ljwgs_047220.1	8.97879	9.05586	8.63729	8.88473	7.52279	7.44653	7.30088	7.42623	0	-1.53267	-1.65377	-1.27635	-1.39745	0	LjSGA_047220.1	Lj0g3v0101169.1	Proprietary Lotus japonicus similar to At3g07650: unknown proteinweakly similar to ( 137)AT3G07650| Symbols: COL9 | COL9 (CONSTANS-LIKE 9); zinc ion binding | chr3:2442500-2443907 FORWARDCCT	RNA.regulation of transcription.C2C2(Zn) CO-like, Constans-like zinc finger family
Ljwgs_049567.1	10.5593	10.7198	10.7409	11.0466	9.92527	9.65373	9.22655	9.62741	0	0	0	0	-1.46677	0	LjT47J13.70.r2.a	Lj0g3v0112069.1***Lj0g3v0045529.1	Proprietary Lotus japonicus similar to At1g78600: unknown proteinvery weakly similar to (61.2)AT1G78600| Symbols: | zinc finger (B-box type) family protein | chr1:29572263-29573555 FORWARD	RNA.regulation of transcription.C2C2(Zn) CO-like, Constans-like zinc finger family
Ljwgs_051932.1	6.73634	6.48172	6.17483	6.35857	5.87179	5.61273	5.47355	5.50566	0	0	-1.11942	0	0	0	LjSGA_051932.1	Lj0g3v0243159.1	Proprietary Lotus japonicus similar to At1g15360: ethylene responsive element like proteinweakly similar to ( 137)AT1G15360| Symbols: SHN1, WIN1 | SHN1/WIN1 (SHINE1); DNA binding / transcription factor | chr1:5283604-5284501 FORWARDAP2 AP2	RNA.regulation of transcription.AP2/EREBP, APETALA2/Ethylene-responsive element binding protein family
Ljwgs_054486.1	7.89043	7.95889	8.21247	8.2556	7.62019	7.23238	6.81612	6.91955	0	0	-1.05682	0	-1.3662	0	NA	NA	Proprietary Lotus japonicus similar to At2g31220: putative transcription factor BHLH10weakly similar to ( 137)AT2G31210| Symbols: | basic helix-loop-helix (bHLH) family protein | chr2:13303732-13305216 FORWARDHLH HLH	RNA.regulation of transcription.bHLH,Basic Helix-Loop-Helix family
Ljwgs_056024.1	9.56229	9.48645	9.43123	9.38194	9.36289	9.32558	9.09142	9.14672	0	0	-0.405301	0	-0.287513	0	LjSGA_056024.1	Lj0g3v0090719.1***Lj0g3v0267459.1	Proprietary Lotus japonicus similar to At5g19420: putative proteinvery weakly similar to (80.1)AT5G19420| Symbols: | zinc finger protein, putative / regulator of chromosome condensation (RCC1) family protein | chr5:6547947-6552850 REVERSEDZC	RNA.regulation of transcription.unclassified***cell.division
Ljwgs_056733.1	9.18517	9.2264	9.25708	9.24153	9.08728	9.17935	8.99399	9.0071	0	0	0	0	-0.24876	0	chr2.CM0373.700.r2.m	Lj5g3v0196880.1***Lj2g3v0914330.1	Proprietary Lotus japonicus similar to AAK40310: (AAK40310) PUTATIVE METHYL-BINDING DOMAIN PROTEINmoderately similar to ( 242)AT5G35330| Symbols: MBD2, MBD02 | MBD02 (methyl-CpG-binding domain 2); DNA binding | chr5:13540955-13542500 REVERSEnot assigned MeCP2_MBD MBD zf-CW MBD MBD	RNA.regulation of transcription.Methyl binding domain proteins
Ljwgs_071388.1	8.65439	8.26354	9.02737	8.78727	5.85786	5.31044	7.80571	7.41729	0	-2.87481	0	-3.32317	0	2.02735	LjSGA_071388.1	NA	Proprietary Lotus japonicus similar to At4g39250: putative proteinvery weakly similar to (88.2)AT4G39250| Symbols: | DNA binding / transcription factor | chr4:18271451-18271851 REVERSEnot assigned	RNA.regulation of transcription.MYB-related transcription factor family
Ljwgs_107301.1	4.65794	4.64719	4.82631	4.79417	4.37905	4.28506	4.52718	4.59218	0	-0.320512	0	-0.478187	0	0	LjSGA_107301.1	NA	Proprietary Lotus japonicus similar to At5g48670: putative proteinweakly similar to ( 172)AT5G48670| Symbols: FEM111, AGL80 | AGL80/FEM111 (AGAMOUS-LIKE80); DNA binding / transcription factor | chr5:19756051-19757016 REVERSEvery weakly similar to (55.5)MAD56_ORYSAnot assigned MADS_SRF_like MADS MADS MADS_MEF2_like SRF-TF	RNA.regulation of transcription.MADS box transcription factor family
Ljwgs_121486.1	7.05591	6.98934	7.08575	7.62522	5.68637	5.15463	5.07126	5.09783	0	0	-1.93808	-1.93499	-2.27094	0	chr2.CM0021.550.r2.m	Lj2g3v1984810.1	Proprietary Lotus japonicus similar to At4g17800: unknown proteinmoderately similar to ( 241)AT4G17800| Symbols: | DNA-binding protein-related | chr4:9895562-9896440 REVERSEDUF296	RNA.regulation of transcription.putative transcription regulator
Ljwgs_127990.1	11.8132	11.7339	12.2771	12.0349	9.23316	8.46197	10.7973	10.3234	0	-2.92596	0	-3.30846	0	0	LjSGA_127990.1	Lj4g3v0973380.1***Lj4g3v0973370.1	Proprietary Lotus japonicus similar to At4g39250: putative proteinvery weakly similar to (99.8)AT4G39250| Symbols: | DNA binding / transcription factor | chr4:18271451-18271851 REVERSEnot assigned	RNA.regulation of transcription.MYB-related transcription factor family
Ljwgs_142668.1	9.78145	9.9358	10.0204	9.96257	9.64818	9.57459	9.36125	9.36693	0	0	-0.494541	0	-0.627383	0	LjSGA_142668.1	Lj2g3v2197630.1	Proprietary Lotus japonicus similar to At4g02990: unknown proteinmoderately similar to ( 204)AT4G02990| Symbols: | mitochondrial transcription termination factor family protein / mTERF family protein | chr4:1322158-1323783 FORWARDnot assigned mTERF	RNA.regulation of transcription.unclassified
Ljwgs_147347.1	10.4476	10.4162	10.5015	10.6728	9.93976	9.45814	9.36645	9.34692	0	0	0	0	-1.23045	0	chr4.CM0087.500.r2.m	Lj4g3v1658890.2	Proprietary Lotus japonicus similar to At5g61380: pseudo-response regulator 1weakly similar to ( 121)AT5G61380| Symbols: APRR1, PRR1, TOC1 | TOC1 (TIMING OF CAB1 1); transcription regulator | chr5:24692766-24695402 FORWARDvery weakly similar to (94.0)PRR1_ORYSACCT	RNA.regulation of transcription.Psudo ARR transcription factor family
Ljwgs_149102.1	7.13566	7.16988	7.37934	7.4051	6.87185	7.00697	6.27021	6.3162	0	0	-0.859567	-0.452809	-1.09902	-0.646209	chr4.CM0004.2040.r2.m	Lj4g3v3015070.1	Proprietary Lotus japonicus similar to At4g12750: putative proteinweakly similar to ( 153)AT4G12750| Symbols: | DNA binding / sequence-specific DNA binding / transcription factor | chr4:7498006-7503640 REVERSE	RNA.regulation of transcription.putative transcription regulator
TM0548.17.1	12.6079	12.6194	12.8879	12.9217	12.0075	11.8626	12.043	12.273	0	-0.678568	0	-0.969781	-0.746848	0	chr1.CM0548.100.r2.a***chr1.CM0548.260.r2.d	Lj1g3v2313120.1	Proprietary Lotus japonicus similar to At3g51880: high mobility group protein 2-likevery weakly similar to (73.9)AT3G51880| Symbols: NFD1, HMGB1 | HMGB1 (HIGH MOBILITY GROUP B 1) | chr3:19258218-19259468 REVERSEvery weakly similar to (50.4)HMGL_IPONIHMG1/2-like protein - Ipomoea nil (Japanese morning glory) (Pharbitis nil)not assigned not assigned not assigned not assigned HMG_box HMGB-UBF_HMG-bo…	RNA.regulation of transcription.Nucleosome/chromatin assembly factor group
TM1490.11	9.90237	9.61067	10.5769	10.369	5.53901	5.48769	9.48267	8.37298	0	-4.24317	0	-4.9596	0	3.41448	chr3.LjT05D15.210.r2.d	Lj3g3v0786220.1	Proprietary Lotus japonicus similar to At2g21650: unknown proteinweakly similar to ( 117)AT2G21650| Symbols: MEE3 | MEE3 (maternal effect embryo arrest 3); DNA binding / transcription factor | chr2:9266734-9267499 FORWARDnot assigned	RNA.regulation of transcription.MYB-related transcription factor family
chr2.CM0028.12	7.65371	7.46042	8.09537	8.14559	6.15599	5.48769	6.6068	7.25085	0	0	0	-2.29864	0	0	chr2.CM0028.210.r2.m	Lj2g3v1366010.1	Proprietary Lotus japonicus similar to At1g59940: putative proteinweakly similar to ( 188)AT1G59940| Symbols: ARR3 | ARR3 (RESPONSE REGULATOR 3); transcription regulator/ two-component response regulator | chr1:22069559-22070560 REVERSEvery weakly similar to (70.9)PRR37_ORYSAnot assigned REC Response_reg REC CheY PleD AtoC COG3437 fixJ OmpR PRK10693 COG4753 pleD PRK10841 PRK10610 CitB CheB PRK111…	RNA.regulation of transcription.ARR***hormone metabolism.cytokinin.signal transduction
chr2.CM0249.113	11.6173	11.6502	12.1631	12.1927	6.42304	4.72767	10.9706	9.42907	0	-6.05842	0	-6.60254	0	0	chr2.CM0249.1560.r2.d	NA	Proprietary Lotus japonicus similar to At1g19510: myb-related like proteinvery weakly similar to (98.6)AT1G19510| Symbols: | myb family transcription factor | chr1:6756474-6757281 REVERSEnot assigned	RNA.regulation of transcription.MYB-related transcription factor family
chr3.CM0116.3.1	8.69249	9.12039	9.28633	9.16017	6.7976	6.31393	8.63706	8.49484	0	-2.35067	0	-2.66749	0	2.01018	chr3.CM0116.60.r2.d	NA	Proprietary Lotus japonicus similar to At1g67510: putative receptor protein kinasehighly similar to ( 525)AT1G67510| Symbols: | leucine-rich repeat family protein | chr1:25301140-25303847 REVERSEweakly similar to ( 164)PSKR_DAUCAPhytosulfokine receptor precursor - Daucus carota (Carrot)not assigned not assigned not assigned not assigned not assigned not assigned not assigned not assigned not assi…	signalling.receptor kinases.leucine rich repeat III
chr4.CM0087.68	10.4284	10.4416	10.4679	10.6866	9.98806	9.53338	9.43527	9.35383	0	0	0	0	-1.18269	0	chr4.CM0087.500.r2.m	Lj4g3v1658890.2	Proprietary Lotus japonicus similar to At5g61380: pseudo-response regulator 1moderately similar to ( 471)AT5G61380| Symbols: APRR1, PRR1, TOC1 | TOC1 (TIMING OF CAB1 1); transcription regulator | chr5:24692766-24695402 FORWARDmoderately similar to ( 372)PRR1_ORYSAREC OmpR REC Response_reg CCT PleD CheY AtoC pleD COG3437 PRK10161 fixJ CitB PRK10955 TtrR ompR PRK11361 PRK10365 CitB PRK10693 PRK1151…	RNA.regulation of transcription.Psudo ARR transcription factor family
chr4.CM0399.23	7.9819	7.87111	7.8372	7.87111	7.0894	6.7976	7.67923	7.56554	0	-0.983001	0	-0.910654	0	0	NA	NA	Proprietary Lotus japonicus similar to At2g34140: putative DOF zinc finger proteinweakly similar to ( 170)AT2G34140| Symbols: | Dof-type zinc finger domain-containing protein | chr2:14421267-14421779 REVERSEweakly similar to ( 102)MNB1A_MAIZEDof zinc finger protein MNB1A - Zea mays (Maize)zf-Dof	RNA.regulation of transcription.C2C2(Zn) DOF zinc finger family
chr5.CM0048.61	7.44653	7.47519	7.57361	7.59941	7.32807	7.15667	7.13886	7.07074	0	0	0	0	-0.48171	0	chr5.CM0048.80.r2.d	Lj5g3v1533330.1	Proprietary Lotus japonicus similar to At1g09530: putative transcription factor BHLH8weakly similar to ( 184)AT1G09530| Symbols: PIF3, POC1, PAP3 | PIF3 (PHYTOCHROME INTERACTING FACTOR 3); DNA binding / transcription factor/ transcription regulator | chr1:3077218-3079369 FORWARDvery weakly similar to (58.2)ARRS_MAIZEAnthocyanin regulatory R-S protein - Zea mays (Maize)not assigned not assigned HL…	RNA.regulation of transcription.bHLH,Basic Helix-Loop-Helix family
chr5.CM0180.16.1	4.20909	4.28967	4.54661	4.55813	4.05488	4.02195	4.308	4.4673	0	0	0	-0.513956	0	0	chr5.CM0180.60.r2.d	NA	Proprietary Lotus japonicus similar to At5g60440: putative MADS box proteinvery weakly similar to (79.3)AT5G60440| Symbols: | MADS-box protein (AGL62) | chr5:24323555-24324746 FORWARDvery weakly similar to (53.9)MAD23_ORYSAnot assigned not assigned MADS_MEF2_like MADS MADS_SRF_like MADS	RNA.regulation of transcription.MADS box transcription factor family
chr5.CM0909.32	8.00068	8.18113	9.36399	9.28756	7.1984	6.74645	7.87841	7.91473	1.23487	0	0	-2.35335	-1.4292	0	chr5.CM0909.500.r2.m	Lj5g3v1697630.2***Lj5g3v1697630.1	Proprietary Lotus japonicus similar to At5g10030: bZip transcription factor OBF4 / AtbZip57weakly similar to ( 146)AT5G10030| Symbols: OBF4, TGA4 | TGA4 (TGACG MOTIF-BINDING FACTOR 4); DNA binding / calmodulin binding / transcription factor | chr5:3137649-3139296 REVERSEweakly similar to ( 128)TGA1A_TOBACTGACG-sequence-specific DNA-binding protein TGA-1A - Nicotiana tabacum (Common tobacco)	RNA.regulation of transcription.bZIP transcription factor family
