# Supplementary material for: Use of transcriptomics and co-expression networks to analyze the interconnections between nitrogen assimilation and photorespiratory metabolism
Source: J Exp Bot. 2016 Apr 25;67(10):3095–108. doi: 10.1093/jxb/erw170 (PMC4867901; doi:10.1093/jxb/erw170)
Supplement: Supplementary Data [file supp_erw170_Supplementary_table_S4.xls]

## Sheet: 1
Supplementary Table S4. Validation of microarray and qRT-PCR data.
		qRT-PCR data (relative units refer to nitrate)								Transcriptomic data (relative units refer to nitrate)
		Nitrate		Ammonium		Mixed		Nodulated		Nitrate		Ammonium		Mixed		Nodulated
Gene	Probeset	Media	SD	Media	SD	Media	SD	Media	SD	Media	SD	Media	SD	Media	SD	Media	SD
LjGLN1.1	chr2.TM0053.11	1	0.372865	0.774604	0.0894355	1.1395	0.0893584	0.60946	0.102102	1	0.00084754	0.923442	0.000614188	1.36507	0.000579268	0.649611	0.00069008
LjGLN1.2	Ljwgs_088254.1	1	0.0307351	0.847876	0.00586784	1.17076	0.0612968	1.34164	0.0948144	1	0.000147001	0.994612	0.000151084	1.11426	0.000146695	1.56072	0.000158395
LjGLN1.3	Ljwgs_030247.1	1	0.0728383	0.619834	0.0511046	1.66541	0.192612	0.835716	0.0815946	1	0.00652935	1.08008	0.00710803	1.32242	0.00688963	0.820692	0.00863884
LjGLN1.4	No probe	1	0.000872839	0.91203	0.0940089	1.07291	0.434287	1.63731	0.424655
LjGLN1.5	Ljwgs_019428.1	1	0.357078	0.60274	0.0706849	1.46119	0.114155	2.37078	0.4	1	0.000190081	1.00375	0.000169591	1.21407	0.000185493	1.57664	0.000168442
LjGLN2	TM1765.11	1	0.0840715	0.574455	0.00136919	0.9628	0.168749	0.5524	0.0352546	1	1.31857e-05	0.814107	1.25476e-05	0.90997	1.2439e-05	0.818344	1.30037e-05
LjGLU1	chr1.CM0009.24	1	0.030825	0.570405	0.0640169	1.19278	0.165752	0.788045	0.0110142	1	0.000190243	0.657751	0.000167298	1.05313	0.000194756	0.991108	0.000226162
LjGLT1	Ljwgs_035611.1	1	0.0778654	0.708472	0.150955	0.879568	0.359635	0.950581	0.0905316	1	0.0443763	0.824114	0.0415977	0.852469	0.039389	0.903187	0.0381449
LjGLT2	Ljwgs_037992.1	1	0.0401687	0.700849	0.08957	0.571168	0.0937655	1.13925	0.0792194	1	0.011751	0.750908	0.0134377	0.807388	0.0121427	0.964705	0.0136006
LjGDH1	Ljwgs_009442.1	1	0.230245	0.857056	0.0829929	1.73919	0.590509	0.592391	0.0681256	1	0.000671656	1.05502	0.000632091	1.05065	0.00132124	0.865017	0.000721713
LjGDH2	Ljwgs_026704.1	1	1.00922	0.404118	0.0601321	4.79608	0.837997	0.760511	0.240142	1	0.0448177	0.91743	0.0388946	1.63225	0.0648181	0.940159	0.0539392
LjGDH4	CM1488.48_at	1	0.0205608	0.808612	0.0473155	1.31108	0.0201188	1.13814	0.0584657	1	0.00179767	0.943028	0.00207319	1.15885	0.0017808	1.06906	0.00183507
LjASN1	gi897770	1	0.152672	0.716769	0.0784858	0.922854	0.127915	0.176881	0.0332795	1	2.47391e-05	0.989443	3.10022e-05	1.58972	4.68379e-05	0.339778	2.32823e-05
LjASN2	gi897772	1	0.29961	0.748191	0.191422	6.81976	1.82963	0.379496	0.0508357	1	0.0119375	1.15968	0.0120619	8.59758	0.0127454	0.705928	0.0123849
LjASN3	TM1520.22	1	0.30619	1.37961	0.358487	1.87347	0.346155	2.6027	1.44832	1	0.00515876	1.00469	0.00443807	1.00663	0.00526805	1.25659	0.00634955
