# Supplementary material for: Use of transcriptomics and co-expression networks to analyze the interconnections between nitrogen assimilation and photorespiratory metabolism
Source: J Exp Bot. 2016 Apr 25;67(10):3095–108. doi: 10.1093/jxb/erw170 (PMC4867901; doi:10.1093/jxb/erw170)
Supplement: Supplementary Data [file supp_erw170_Supplementary_table_S5.xls]

## Sheet: 1
Supplementary Table S5.Genes elicited by the diminishment of CO2 concentration and by the lack of GS2.
Probeset	Descriptions	FC(W - Wair) en log2	FC(M - W) en log2
BM1271.5.1_at	Lotus japonicus similar to At3g05990: unknown protein	0.535745	-0.918075
chr1.BM1737.16_at	Lotus japonicus similar to At2g13810: putative aspartate aminotransferase	2.77342	-2.90811
chr1.CM0012.64_at	Lotus japonicus similar to Q9FSG7: (Q9FSG7) THAUMATIN-LIKE PROTEIN PRECURSOR	0.9336	-1.05917
chr1.CM0012.68_at	Lotus japonicus similar to O80327: (O80327) THAUMATIN-LIKE PROTEIN PRECURSOR	0.75648	-0.829358
chr1.CM0036.13.1_at	Lotus japonicus similar to At5g09230: SIR2-family protein	0.473053	-0.470044
chr1.CM0064.8_at	Lotus japonicus similar to At5g40780: amino acid permease	1.15725	-1.41097
chr1.CM0109.23.1_at	Lotus japonicus similar to At3g62950: glutaredoxin -like protein	-1.66723	1.34911
chr1.CM0113.54_at	Lotus japonicus similar to At2g21620: RD2 protein (RD2)	0.893412	-0.854963
chr1.CM0113.71_at	Lotus japonicus similar to At1g76390: hypothetical protein	0.456149	-0.529841
chr1.CM0171.80.1_at	Lotus japonicus similar to BAB44021: (BAB44021) P0684B02.8 PROTEIN	0.39499	-0.38158
chr1.CM0206.2_at	Lotus japonicus similar to At5g26920: calmodulin-binding - like protein	1.32664	-1.9139
chr1.CM0269.33_at	Lotus japonicus similar to At5g05140: unknown protein	-0.566979	0.565728
chr1.CM0322.1_at	Lotus japonicus similar to At3g63380: Ca2+-transporting ATPase -like protein	1.42716	-2.31777
chr1.CM0361.63_s_at	Lotus japonicus similar to At5g03905: unknown protein	0.786517	-0.522611
chr1.CM0393.75_at	Lotus japonicus similar to At5g48380: receptor-like protein kinase	1.20205	-1.24828
chr1.CM0410.21_at	Lotus japonicus similar to O22309: (O22309) 7-O-METHYLTRANSFERASE	1.31369	-1.58263
chr1.CM0433.8_at	Lotus japonicus similar to At1g80840: transcription factor like protein	2.04927	-1.62183
chr1.CM0579.39_at	Lotus japonicus similar to At2g46320: unknown protein	0.748763	-0.557465
chr1.CM0591.58_at	Lotus japonicus similar to Q9SML3: (Q9SML3) CYTOCHROME P450 MONOOXYGENASE (FRAGMENT)	1.33115	-1.21885
chr1.CM1409.12_at	Lotus japonicus similar to At4g24380: unknown protein	0.71269	-0.703885
chr1.TM0952.3_at	Lotus japonicus similar to At1g19640: S-adenosyl-L-methionine:jasmonic acid carboxyl methyltransferase (JMT)	-2.18466	1.90599
chr1.TM0952.3_s_at	Lotus japonicus similar to At1g19640: S-adenosyl-L-methionine:jasmonic acid carboxyl methyltransferase (JMT)	-2.28728	2.23633
chr1.TM1003.6_at	Lotus japonicus similar to At3g56310: alpha-galactosidase-like protein	-0.978537	0.485846
chr1.TM1516.9_x_at	Lotus japonicus similar to At4g15090: unknown protein	-1.59552	1.70943
chr1.TM1573.10.1_at	Lotus japonicus similar to At2g47550: unknown protein	1.29287	-1.19102
chr1.TM1666.14_at	Lotus japonicus similar to At1g06620: oxidoreductase-like protein	-2.58508	2.46533
chr1.TM1666.15_at	Lotus japonicus similar to At1g06640: putative Iron Ascorbate oxidoreductase family protein	-2.14497	2.35235
chr2.CM0018.29_at	Lotus japonicus similar to At4g32480: putative protein	-0.823252	0.945971
chr2.CM0021.54_at	Lotus japonicus similar to At4g17090: beta-amylase (ct-bmy gene)	1.03046	-0.769455
chr2.CM0021.61_at	Lotus japonicus similar to At4g17090: beta-amylase (ct-bmy gene)	1.74907	-1.22633
chr2.CM0031.4_at	Lotus japonicus similar to At5g42250: alcohol dehydrogenase	0.971715	-0.623686
chr2.CM0099.23_at	Lotus japonicus similar to At1g06530: hypothetical protein	0.344973	-0.398426
chr2.CM0102.41_at	Lotus japonicus similar to At1g42470: Niemann-Pick C disease protein-like protein	0.283371	-0.41073
chr2.CM0120.39_at	Lotus japonicus similar to At2g03590: unknown protein	0.871578	-0.553467
chr2.CM0304.33_at	Lotus japonicus similar to Q9SNT9: (Q9SNT9) HYPOTHETICAL PROTEIN	0.995647	-0.976549
chr2.CM0373.55_at	Lotus japonicus similar to At4g29680: nucleotide pyrophosphatase - like protein	-0.78765	0.64645
chr2.CM0545.35_at	Lotus japonicus similar to At1g47890: disease resistance protein, putative	1.54231	-2.06415
chr2.CM0545.35_x_at	Lotus japonicus similar to At1g47890: disease resistance protein, putative	1.61344	-1.94354
chr2.CM0545.5_at	Lotus japonicus similar to At2g27150: aldehyde oxidase (AO-3)	0.651628	-0.515221
chr2.CM0695.16_at	Lotus japonicus similar to At2g17760: putative chloroplast nucleoid DNA-binding protein	0.708167	-0.559933
chr2.CM1150.57_at	Lotus japonicus similar to At1g70170: predicted GPI-anchored protein	2.8848	-3.22428
chr2.TM0254.19_at	Lotus japonicus similar to At1g15070: unknown protein, 3 partial	-0.803584	0.881778
chr2.TM1491.24_at	Lotus japonicus similar to At3g23590: unknown protein	0.418231	-0.916682
chr3.BM1720.10_at	Lotus japonicus similar to At5g12890: glucosyltransferase -like protein	0.852611	-0.826261
chr3.CM0047.11.1_at	Lotus japonicus similar to Q9SAN0: (Q9SAN0) (+)-DELTA-CADINENE SYNTHASE	-2.28911	2.38766
chr3.CM0059.39_at	Lotus japonicus similar to At3g12870: hypothetical protein	-0.777389	0.620971
chr3.CM0115.46_at	Lotus japonicus similar to At1g55020: unknown protein	-0.746478	0.45296
chr3.CM0115.59_at	Lotus japonicus similar to At1g55020: unknown protein	-0.711508	0.396138
chr3.CM0160.57_at	Lotus japonicus similar to At2g42360: putative RING zinc finger protein	1.19557	-1.37946
chr3.CM0216.128_s_at	Lotus japonicus similar to AX10_SOYBN: (P33080) AUXIN-INDUCED PROTEIN X10A	-1.8254	0.985984
chr3.CM0246.25_at	Lotus japonicus similar to At1g07910: translation elongation factor EF-1 alpha	0.407772	-0.377757
chr3.CM0246.28_at	Lotus japonicus similar to At3g09690: unknown protein	1.07038	-0.815153
chr3.CM0282.32_at	Lotus japonicus similar to At1g53290: unknown protein (At1g53290)	0.269276	-0.274291
chr3.CM0396.10_at	Lotus japonicus similar to At1g08190: hypothetical protein	-0.351668	-0.363337
chr3.CM0396.35_at	Lotus japonicus similar to At2g28190: putative copper zinc superoxide dismutase	0.898547	-0.804674
chr3.CM0423.9.1_s_at	Lotus japonicus similar to At3g25180: cytochrome P450 monooxygenase, putative	-1.78353	1.30551
chr3.CM0634.22_at	Lotus japonicus similar to At2g38600: putative acid phosphatase	1.46634	-1.1035
chr3.CM0724.17.1_at	Lotus japonicus similar to At3g13990: unknown protein	-0.346745	-0.516316
chr3.TM1768.8_at	Lotus japonicus similar to At3g54420: class IV chitinase (CHIV)	1.86221	-1.63496
chr4.CM0003.44_at	Lotus japonicus similar to At2g11520: putative protein kinase	0.403137	-0.454069
chr4.CM0025.38_at	Lotus japonicus similar to At1g28040: hypothetical protein	1.68601	-2.43441
chr4.CM0042.8_at	Lotus japonicus similar to At2g01630: beta-1,3-glucanase like protein	0.359048	-0.310282
chr4.CM0061.1_at	Lotus japonicus similar to At5g57580: calmodulin-binding protein	-0.326435	-0.309694
chr4.CM0087.21_at	Lotus japonicus similar to Q9SBQ9: (Q9SBQ9) FLAVONOID 3 -HYDROXYLASE (EC 1.14.13.21)	2.06215	-1.70266
chr4.CM0165.57_at	Lotus japonicus similar to At5g66760: succinate dehydrogenase flavoprotein alpha subunit (emb|CAA05025.1)	0.359349	-0.317929
chr4.CM0170.16_at	Lotus japonicus similar to At1g18880: unknown protein	0.977714	-1.68895
chr4.CM0244.72_s_at	Lotus japonicus similar to At2g17220: protein kinase like protein	0.955002	-1.32191
chr4.CM0333.25.2_at	Lotus japonicus similar to At5g49600: putative protein	1.36768	-1.333
chr4.CM0501.54_at	Lotus japonicus similar to At1g01490: unknown protein	1.20717	-1.06204
chr4.CM0525.18_at	Lotus japonicus similar to At5g39960: putative protein	0.230463	-0.349401
chr4.CM0617.30_at	Lotus japonicus similar to At2g19870: Unknown protein	0.328286	-0.443367
chr4.CM0659.6_at	Lotus japonicus similar to At3g50770: calmodulin-like protein	1.28159	-1.04032
chr4.TM0832.2.1_at	Lotus japonicus hypothetical protein	-0.605843	1.09059
chr5.CM0024.64_at	Lotus japonicus similar to At1g03090: putative 3-methylcrotonyl-CoA carboxylase	-0.616739	-0.350061
chr5.CM0095.11.1_at	Lotus japonicus similar to At2g45910: protein kinase- like	2.09077	-1.92824
chr5.CM0095.36_s_at	Lotus japonicus similar to Q39202: (Q39202) RECEPTOR-LIKE PROTEIN KINASE PRECURSOR	0.344666	-0.509097
chr5.CM0148.34.1_s_at	Lotus japonicus similar to At2g34930: putative disease resistance protein	1.18741	-1.07189
chr5.CM0328.81_at	Lotus japonicus similar to At1g15170: unknown protein	0.79898	-0.846119
chr5.CM0344.11_at	Lotus japonicus similar to At1g34210: putative protein	1.23768	-1.65977
chr5.CM0569.37.1_at	Lotus japonicus similar to At1g72540: putative protein kinase	1.28073	-1.54915
chr5.CM0569.37_at	Lotus japonicus similar to At2g05940: putative protein kinase	1.33103	-1.23983
chr5.CM0773.8_at	Lotus japonicus similar to At4g12290: copper amine oxidase -like protein	0.267936	-0.264937
chr5.CM0909.5_at	Lotus japonicus similar to At5g04830: unknown protein	1.7152	-1.20487
chr5.CM0953.47_at	Lotus japonicus similar to At5g62150: unknown protein	1.53449	-1.63905
chr5.CM0956.27.1_at	Lotus japonicus similar to At1g61770: unknown protein	0.398372	-0.451108
chr5.CM1439.27_s_at	Lotus japonicus similar to At2g17033: unknown protein	0.323255	-0.327805
chr5.TM0389.2_at	Lotus japonicus similar to At2g01720: putative ribophorin I	0.390798	-0.313714
chr5.TM0389.9_at	Lotus japonicus similar to At5g04220: calcium lipid binding protein - like	-1.39085	1.7047
chr5.TM0731.19_at	Lotus japonicus similar to At1g25390: putative protein	1.00898	-0.877113
chr5.TM1323.16_at	Lotus japonicus similar to At5g17540: unknown protein	-1.47272	1.22098
chr5.TM1323.19.1_at	Lotus japonicus similar to At5g17540: unknown protein	-1.68611	1.54206
chr5.TM1466.9_s_at	Lotus japonicus similar to At4g23180: receptor-like protein kinase 4 (RLK4)	0.732468	-0.732516
chr5.TM1667.10_at	Lotus japonicus similar to At1g34420: hypothetical protein	0.872129	-0.961108
chr5.TM1667.13_at	Lotus japonicus similar to At1g34420: hypothetical protein	0.916147	-0.892037
chr6.CM0013.38_s_at	Lotus japonicus similar to At3g43190: sucrose synthase like protein	0.517704	-0.692497
chr6.CM0055.13_at	Lotus japonicus similar to At5g64430: unknown protein	0.786786	-0.881637
chr6.CM0057.55_at	Lotus japonicus similar to At2g38020: unknown protein	0.257634	-0.325259
chr6.CM0114.5_at	Lotus japonicus similar to At3g46970: starch phosphorylase H (cytosolic form) - like protein	-0.252	-0.278433
chr6.CM0139.57_at	Lotus japonicus similar to At3g06080: unknown protein	1.36601	-1.39258
chr6.CM0302.32.2_at	Lotus japonicus similar to At5g05600: leucoanthocyanidin dioxygenase-like protein	-1.33762	1.51082
chr6.CM0302.32.3_at	Lotus japonicus similar to At3g11180: putative leucoanthocyanidin dioxygenase	-1.29417	1.13229
chr6.CM0314.12_s_at	Lotus japonicus similar to Q9M464: (Q9M464) ALLENE OXIDE SYNTHASE	-1.938	1.75915
chr6.CM0314.48_at	Lotus japonicus similar to At2g22590: putative anthocyanidin-3-glucoside rhamnosyltransferase	-1.00298	1.00059
chr6.CM0885.8_at	Lotus japonicus similar to At4g20020: DAG-like protein	0.426413	-0.38346
chr6.TM0306.12_at	Lotus japonicus similar to At2g22250: putative aspartate aminotransferase	2.56748	-2.79058
chr6.TM0517.22_at	Lotus japonicus similar to At1g06900: unknown protein	-0.280487	0.258739
chr6.TM0778.14_at	Lotus japonicus similar to At2g19450: diacylglycerol O-acyltransferase (DAGAT)	0.906979	-1.21059
chr6.TM1261.27_at	Lotus japonicus similar to At3g26090: unknown protein	0.394359	-0.362536
chr6.TM1763.5_at	Lotus japonicus similar to At4g32480: putative protein	-1.86817	1.14464
CM0458.37_at	Lotus japonicus similar to At5g49900: unknown protein	0.773211	-0.566333
CM0680.11.2_at	Lotus japonicus similar to At4g15230: ABC transporter like protein	0.58884	-0.578195
CM1324.43_at	Lotus japonicus similar to At1g34320: hypothetical protein	1.03483	-0.770182
CM1488.57_at	Lotus japonicus similar to At1g51760: indole-3-acetyl-ala hydrolase	-1.40233	1.40804
gi1246767_at	L.japonica mRNA for cytosolic glutamine synthetase	0.319629	-0.404317
gi28194505_at	Lotus japonicus putative beta-amyrin synthase (AMY1) mRNA, partial cds	-0.745573	0.745472
gi29966744_at	LjNEST76g2r Lotus japonicus nodule library 5 and 7 week-old Lotus corniculatus var. japonicus cDNA 5 , mRNA sequence	-0.970856	0.975696
gi45352381_at	AV769115 Lotus japonicus Young plants (two-weeks old) Lotus corniculatus var. japonicus cDNA clone MWL033a01_f 3 , mRNA sequence reverse complement	-0.867385	0.628853
gi45406302_at	BP029142 Lotus corniculatus var. japonicus flower Lotus corniculatus var. japonicus cDNA clone MF017c10_f 3 , mRNA sequence reverse complement	0.871255	-0.815091
gi45409474_at	BP032314 Lotus corniculatus var. japonicus flower Lotus corniculatus var. japonicus cDNA clone MF076b12_f 3 , mRNA sequence reverse complement	0.766045	-0.72508
gi45574914_at	BP042259 Lotus corniculatus var. japonicus flower bud Lotus corniculatus var. japonicus cDNA clone MFBL020c11_f 3 , mRNA sequence reverse complement	-0.636669	0.630051
gi45604336_at	BP047656 Lotus corniculatus var. japonicus pods (less than 20 mm in length) Lotus corniculatus var. japonicus cDNA clone SPD046d01_f 3 , mRNA sequence reverse complement	1.06154	-0.61761
gi45610765_at	BP054085 Lotus corniculatus var. japonicus pods (less than 20 mm in length) Lotus corniculatus var. japonicus cDNA clone SPDL033h01_f 3 , mRNA sequence reverse complement	0.701355	0.391993
gi45613200_at	BP056449 Lotus corniculatus var. japonicus pods (less than 20 mm in length) Lotus corniculatus var. japonicus cDNA clone SPDL072c09_f 3 , mRNA sequence reverse complement	-3.34004	2.27211
gi45615394_at	BP058643 Lotus corniculatus var. japonicus mature nodule Lotus corniculatus var. japonicus cDNA clone GENf007f10 3 , mRNA sequence reverse complement	0.836128	-0.826623
gi45618314_at	BP061566 Lotus corniculatus var. japonicus mature nodule Lotus corniculatus var. japonicus cDNA clone GENf075d07 3 , mRNA sequence reverse complement	0.218391	0.227796
gi45618990_at	BP062242 Lotus corniculatus var. japonicus mature nodule Lotus corniculatus var. japonicus cDNA clone GENf094b08 3 , mRNA sequence reverse complement	0.395644	0.505277
gi45622068_at	BP065323 Lotus corniculatus var. japonicus mature nodule Lotus corniculatus var. japonicus cDNA clone GENLf056b08 3 , mRNA sequence reverse complement	1.33896	-0.807591
gi45635475_at	BP078814 Lotus japonicus roots Lotus corniculatus var. japonicus cDNA clone MR036g10_f 3 , mRNA sequence reverse complement	1.24214	-1.46431
gi6006794_at	Lotus japonicus nod factor binding lectin-nucleotide phosphohydrolase (LNP) mRNA, complete cds	-0.684818	0.612132
gi62857015_at	Lotus corniculatus var. japonicus mRNA for Ser Thr protein kinase, complete cds, clone:LNZ001	0.198514	-0.337079
Ljwgs_004747.1_at	Lotus japonicus similar to At5g64660: unknown protein	0.869098	-0.782852
Ljwgs_005979.3_at	Lotus japonicus similar to At5g06850: anthranilate phosphoribosyltransferase-like protein	0.653726	-0.463703
Ljwgs_007060.2_at	Lotus japonicus similar to At4g33070: pyruvate decarboxylase-1 (Pdc1)	1.46831	-1.12554
Ljwgs_008810.1_at	Lotus japonicus similar to At1g34300: putative protein	0.538962	-0.719142
Ljwgs_008810.1_s_at	Lotus japonicus similar to At1g34300: putative protein	0.605039	-0.556086
Ljwgs_011125.2_at	Lotus japonicus similar to At4g08550: hypothetical protein	0.71813	-0.700812
Ljwgs_012246.1_at	Lotus japonicus similar to Q39202: (Q39202) RECEPTOR-LIKE PROTEIN KINASE PRECURSOR	0.546262	-1.03256
Ljwgs_013079.1_at	Lotus japonicus similar to At3g10260: unknown protein	1.00183	-1.02937
Ljwgs_013523.1_at	Lotus japonicus similar to At3g14420: glycolate oxidase like protein	0.672104	-0.902214
Ljwgs_013684.1_at	Lotus japonicus similar to BAB55653: (BAB55653) BG55 PROTEIN	0.52513	-0.475451
Ljwgs_014729.1_at	Lotus japonicus similar to VPE_VICSA: (P49044) VACUOLAR PROCESSING ENZYME PRECURSOR (EC	-0.748927	-0.525564
Ljwgs_015129.1_at	Lotus japonicus similar to At2g22770: putative bHLH transcription factor (bHLH020)	-2.11548	1.63082
Ljwgs_015392.1_at	Lotus japonicus similar to At1g03370: unknown protein	0.537396	-0.62079
Ljwgs_015995.1_s_at	Lotus japonicus similar to At1g18180: hypothetical protein	0.674522	-0.588985
Ljwgs_016098.1_at	Lotus japonicus similar to O24325: (O24325) VACUOLAR PROCESSING ENZYME PRECURSOR (EC 3.	-0.361789	-0.393269
Ljwgs_016890.2_s_at	Lotus japonicus similar to Q9MBE5: (Q9MBE5) CYTOCHROME P450	0.700995	-0.621052
Ljwgs_016990.2_at	Lotus japonicus similar to At1g67850: At1g67850 F12A21_2	0.768826	-0.737603
Ljwgs_017567.1_at	Lotus japonicus similar to At3g47570: receptor kinase-like protein	1.95888	-2.31014
Ljwgs_017855.1_at	Lotus japonicus similar to Q9AVG9: (Q9AVG9) S-ADENOSYL-L-METHIONINE:SALICYLIC ACID CARB	-2.29531	2.48594
Ljwgs_017855.1_x_at	Lotus japonicus similar to Q9AVG9: (Q9AVG9) S-ADENOSYL-L-METHIONINE:SALICYLIC ACID CARB	-2.25065	2.38046
Ljwgs_019097.1_s_at	Lotus japonicus similar to Q9SPM8: (Q9SPM8) NOD FACTOR BINDING LECTIN-NUCLEOTIDE PHOSPH	-0.957319	0.814204
Ljwgs_019802.2_at	Lotus japonicus similar to At5g05600: leucoanthocyanidin dioxygenase-like protein	-1.63861	1.99292
Ljwgs_020217.1_at	Lotus japonicus similar to Q9AVG9: (Q9AVG9) S-ADENOSYL-L-METHIONINE:SALICYLIC ACID CARB	-2.3716	2.41965
Ljwgs_020996.2_at	Lotus japonicus similar to At3g57330: Ca2+-transporting ATPase-like protein	0.382317	-0.393171
Ljwgs_021492.1_at	Lotus japonicus similar to At4g16820: triacylglycerol lipase like protein	-0.890556	0.842915
Ljwgs_024876.1_at	Lotus japonicus similar to At1g02880: unknown protein	0.692295	-0.791362
Ljwgs_025174.1_s_at	Lotus japonicus similar to Q9SPM8: (Q9SPM8) NOD FACTOR BINDING LECTIN-NUCLEOTIDE PHOSPH	-1.23109	1.08216
Ljwgs_025247.1_at	Lotus japonicus similar to At4g02600: AtMlo-h1-like protein	0.750638	-0.821583
Ljwgs_025578.1_at	Lotus japonicus similar to At5g34960: putative protein	0.843794	-0.655834
Ljwgs_025958.1_s_at	Lotus japonicus similar to At3g56310: alpha-galactosidase-like protein	-0.888153	0.544248
Ljwgs_026055.2.1_s_at	Lotus japonicus similar to Q9ZWP4: (Q9ZWP4) LECTIN-RELATED POLYPEPTIDE	3.87713	-3.64763
Ljwgs_026254.2_at	Lotus japonicus similar to At1g04360: unknown protein (At1g04360)	1.17228	-1.37133
Ljwgs_026439.1_at	Lotus japonicus similar to At1g17860: Unknown protein (F2H15.9)	-1.1901	1.45772
Ljwgs_027384.1_at	Lotus japonicus similar to At1g02420: hypothetical protein	0.408166	-0.425246
Ljwgs_027688.1_at	Lotus japonicus similar to GSHR_PEA: (Q43621) GLUTATHIONE REDUCTASE, CYTOSOLIC (EC 1.6.	0.294858	-0.356566
Ljwgs_027856.1_at	Lotus japonicus similar to At4g35110: unknown protein	0.771146	-0.941115
Ljwgs_028068.1_at	Lotus japonicus similar to At1g12520: Cu Zn superoxide dismutase copper chaperone like protein	1.59605	-1.1054
Ljwgs_028535.1_at	Lotus japonicus similar to At4g21120: amino acid transport protein AAT1	1.47798	-1.60514
Ljwgs_029293.0.1_x_at	Lotus japonicus similar to At1g31230: aspartate kinase-homoserine dehydrogenase like protein	-0.636121	0.616755
Ljwgs_029350.2_at	Lotus japonicus similar to At4g33090: aminopeptidase like protein	0.719612	-0.722681
Ljwgs_029736.1.1_s_at	Lotus japonicus similar to At1g07080: unknown protein	-0.648325	-0.767165
Ljwgs_029941.1_at	Lotus japonicus similar to At3g13450: branched chain alpha-keto acid dehydrogenase E1 beta subunit	-1.05698	0.523154
Ljwgs_030533.0.1_s_at	Lotus japonicus hypothetical protein	-0.784762	0.663093
Ljwgs_030683.1_at	Lotus japonicus similar to Q9M5X5: (Q9M5X5) PRUNASIN HYDROLASE ISOFORM PHA PRECURSOR (E	-1.94079	1.41754
Ljwgs_031622.0.1_at	Lotus japonicus similar to At3g20470: glycine-rich protein, putative	0.467585	-0.365649
Ljwgs_032160.1_at	Lotus japonicus similar to Q40066: (Q40066) PROTEIN ZX	-0.246174	-0.302294
Ljwgs_032260.1_at	Lotus japonicus similar to At1g01240: unknown protein	0.468537	-1.05137
Ljwgs_032594.1_at	Lotus japonicus similar to Q9ZP12: (Q9ZP12) GLUCAN ENDO-1,3-BETA-D-GLUCOSIDASE PRECURSO	0.527054	-0.643054
Ljwgs_033155.1_at	Lotus japonicus similar to At1g32640: transcription factor like protein, BHLH6	-0.860056	0.844118
Ljwgs_034704.1_at	Lotus japonicus similar to At5g51070: Erd1 protein precursor (sp|P42762)	1.31869	-1.72398
Ljwgs_035506.1_at	Lotus japonicus similar to Q9M3Z3: (Q9M3Z3) PUTATIVE PTS PROTEIN	1.00198	-0.720566
Ljwgs_036445.1_at	Lotus japonicus similar to Q9BBU5: (Q9BBU5) CU ZN-SUPEROXIDE DISMUTASE COPPER CHAPERONE	1.56779	-1.17253
Ljwgs_036835.1_at	Lotus japonicus similar to At5g11850: MAP3K like protein kinase	0.465757	-0.368433
Ljwgs_036899.1_at	Lotus japonicus similar to At3g14610: putative cytochrome P450	-0.869036	0.546975
Ljwgs_037557.1_at	Lotus japonicus similar to Q9FQD6: (Q9FQD6) GLUTATHIONE S-TRANSFERASE GST 22 (EC 2.5.1.	-0.673134	0.308477
Ljwgs_037559.1_at	Lotus japonicus similar to At3g01680: unknown protein	-4.07002	2.33405
Ljwgs_038109.1_at	Lotus japonicus similar to At4g20110: vacuolar sorting receptor-like protein	0.891577	-1.42243
Ljwgs_038670.1_s_at	Lotus japonicus similar to TRPB_CAMAC: (O50046) TRYPTOPHAN SYNTHASE BETA CHAIN 2 PRECUR	-1.33888	1.15505
Ljwgs_040410.1_s_at	Lotus japonicus similar to At2g21620: RD2 protein (RD2)	0.854331	-0.646611
Ljwgs_042555.1_at	Lotus japonicus similar to At5g49650: xylulose kinase	-0.827303	0.61214
Ljwgs_043185.1_at	Lotus japonicus similar to At3g01680: unknown protein	-1.72689	1.34888
Ljwgs_044096.1_at	Lotus japonicus similar to At3g02570: putative mannose-6-phosphate isomerase	0.47734	-0.489367
Ljwgs_044387.1_at	Lotus japonicus similar to At1g71190: unknown protein	0.506692	-0.506929
Ljwgs_045033.1_at	Lotus japonicus similar to At3g01680: unknown protein	-2.89275	2.09749
Ljwgs_045180.1_at	Lotus japonicus similar to At3g44100: unknown protein	-1.04168	0.801073
Ljwgs_046207.2_at	Lotus japonicus similar to At1g32540: zinc-finger containing protein	0.496815	0.868975
Ljwgs_047944.1_s_at	Lotus japonicus similar to At3g47730: ABC-type transport protein-like protein	0.942051	-0.593426
Ljwgs_050478.1_at	Lotus japonicus similar to At2g45910: protein kinase- like	1.70595	-1.1518
Ljwgs_050995.1_s_at	Lotus japonicus similar to Q9AVR1: (Q9AVR1) S-ADENOSYL-L-METHIONINE:SALICYLIC ACID CARB	-2.51898	2.52555
Ljwgs_051599.1_at	Lotus japonicus similar to At5g20250: seed imbitition protein-like	-2.47573	1.71409
Ljwgs_051953.2.1_at	Lotus japonicus similar to Q9ZS22: (Q9ZS22) LEGHEMOGLOBIN ACTIVATING FACTOR	-0.42804	0.313207
Ljwgs_053015.1_at	Lotus japonicus similar to At5g04360: pullulanase-like protein (starch debranching enzyme)	0.455913	-0.439609
Ljwgs_054107.1_s_at	Lotus japonicus similar to Q9ZPL8: (Q9ZPL8) PROTEIN PHOSPHATASE TYPE 2C	0.561985	-0.515064
Ljwgs_054935.1_s_at	Lotus japonicus similar to SODP_SPIOL: (P07505) SUPEROXIDE DISMUTASE [CU-ZN], CHLOROPLA	0.94564	-0.764557
Ljwgs_056039.1_at	Lotus japonicus similar to At5g10490: unknown protein	0.519573	-0.458949
Ljwgs_058749.1_at	Lotus japonicus similar to Q40984: (Q40984) AMYGDALIN HYDROLASE ISOFORM AH I PRECURSOR	-2.35744	1.94584
Ljwgs_058803.1_at	Lotus japonicus similar to At5g60900: S-receptor kinase homolog 2 precursor	0.836201	-0.848658
Ljwgs_059492.1_at	Lotus japonicus similar to At5g25900: cytochrome P450 GA3 (ent-kaurene oxidase)	0.970283	-1.35437
Ljwgs_059576.1_at	Lotus japonicus similar to At1g11300: putative s-locus protein kinase (PPC:1.7.2)	1.08196	-1.16151
Ljwgs_063776.1_s_at	Lotus japonicus similar to At1g17860: Unknown protein (F2H15.9)	-1.61286	1.69719
Ljwgs_063917.1_at	Lotus japonicus similar to At3g08650: unknown protein	0.554488	-0.514931
Ljwgs_064460.1_at	Lotus japonicus similar to At5g18790: ribosomal protein L33 - like	-0.567256	0.562267
Ljwgs_065032.1_at	Lotus japonicus similar to Q40984: (Q40984) AMYGDALIN HYDROLASE ISOFORM AH I PRECURSOR	-2.02938	1.85887
Ljwgs_066247.1_at	Lotus japonicus similar to At4g09980: unknown protein	-0.363949	-0.252716
Ljwgs_067758.1_at	Lotus japonicus similar to At4g30340: unknown protein	0.654816	-0.451772
Ljwgs_067767.1_at	Lotus japonicus similar to Q9FXS6: (Q9FXS6) NT-SUBE80 PROTEIN	1.0979	-1.3954
Ljwgs_067982.1_s_at	Lotus japonicus similar to At5g04220: calcium lipid binding protein - like	-1.91012	2.00205
Ljwgs_069261.1_at	Lotus japonicus similar to At1g79380: unknown protein	0.559425	-0.801824
Ljwgs_069292.1_at	Lotus japonicus similar to At3g53490: putative protein	1.21084	-1.29536
Ljwgs_070133.1_at	Lotus japonicus similar to At1g60420: unknown protein	0.642121	-0.52993
Ljwgs_071671.1_at	Lotus japonicus similar to At5g23810: amino acid transporter	1.08871	-0.674621
Ljwgs_073605.1_at	Lotus japonicus similar to At2g20830: unknown protein	-1.85124	1.46529
Ljwgs_074183.1_at	Lotus japonicus similar to At5g26340: hexose transporter - like protein	0.817004	-0.801264
Ljwgs_077302.1_at	Lotus japonicus similar to At2g45910: protein kinase- like	1.04244	-1.20265
Ljwgs_078413.1_at	Lotus japonicus similar to At5g25900: cytochrome P450 GA3 (ent-kaurene oxidase)	1.03168	-1.18685
Ljwgs_078615.1_at	Lotus japonicus similar to At1g63690: unknown protein	0.402281	-0.463856
Ljwgs_082005.1_at	Lotus japonicus similar to At3g59420: unknown protein	1.33746	-1.5161
Ljwgs_082981.1_at	Lotus japonicus similar to At5g13200: ABA-responsive protein - like	0.63387	-0.492834
Ljwgs_086307.1_at	Lotus japonicus similar to G3PC_PEA: (P34922) GLYCERALDEHYDE 3-PHOSPHATE DEHYDROGENASE,	1.62419	-1.14998
Ljwgs_086627.1_at	Lotus japonicus similar to At4g21380: receptor-like serine threonine protein kinase ARK3	0.735578	-0.567859
Ljwgs_087137.1_at	Lotus japonicus similar to At3g58680: transcriptional coactivator - like protein	-0.405673	0.23209
Ljwgs_088116.1_s_at	Lotus japonicus similar to At5g62200: unknown protein	-0.624461	0.547515
Ljwgs_089374.1_at	Lotus japonicus similar to At4g08540: unknown protein	0.293182	-0.500994
Ljwgs_092077.2_at	Lotus japonicus similar to Q9FV39: (Q9FV39) 1-DEOXY-D-XYLULOSE-5-PHOSPHATE SYNTHASE	-2.32214	1.47216
Ljwgs_096948.1.1_at	Lotus japonicus similar to At2g04360: hypothetical protein	0.541699	-0.49424
Ljwgs_097647.1_at	Lotus japonicus similar to Q9LLS1: (Q9LLS1) S-LIKE RIBONUCLEASE (RNASE PD2) (FRAGMENT)	-2.35095	1.55095
Ljwgs_098614.1_at	Lotus japonicus similar to At3g53490: putative protein	0.936995	-0.922343
Ljwgs_099719.2_at	Lotus japonicus similar to C824_SOYBN: (O49859) CYTOCHROME P450 82A4 (EC 1.14.-.-) (P45	0.941007	-1.06601
Ljwgs_100828.2_at	Lotus japonicus similar to At1g11530: unknown protein	-1.51867	1.60481
Ljwgs_101266.1_at	Lotus japonicus similar to O81120: (O81120) NODULE-SPECIFIC PROTEIN NLJ70	2.34024	-1.50221
Ljwgs_101266.1_s_at	Lotus japonicus similar to O81120: (O81120) NODULE-SPECIFIC PROTEIN NLJ70	1.54396	-1.25592
Ljwgs_105814.1_at	Lotus japonicus similar to At5g38880: putative protein	-0.546995	0.524371
Ljwgs_105843.1.1_s_at	Lotus japonicus similar to At5g07040: C3HC4-type RING zinc finger protein-like	1.22135	-1.68851
Ljwgs_109430.1_at	Lotus japonicus similar to Q9LRE9: (Q9LRE9) CYTOSOLIC ALDEHYDE DEHYDROGENASE	0.633198	-0.526871
Ljwgs_109430.1_x_at	Lotus japonicus similar to Q9LRE9: (Q9LRE9) CYTOSOLIC ALDEHYDE DEHYDROGENASE	0.59891	-0.533304
Ljwgs_118363.1_at	Lotus japonicus similar to At3g04920: putative ribosomal protein s19 or s24	0.349511	0.327834
Ljwgs_119620.1_at	Lotus japonicus similar to Q9ZTB2: (Q9ZTB2) NODULIN	2.17075	-2.88851
Ljwgs_119986.1_at	Lotus japonicus similar to At4g09480: unknown protein	-0.473525	0.52943
Ljwgs_122488.1_s_at	Lotus japonicus similar to At4g38620: putative transcription factor (MYB4)	0.726818	-0.633822
Ljwgs_125699.1_at	Lotus japonicus similar to Q9SWY6: (Q9SWY6) HYPOTHETICAL 15.0 KDA PROTEIN (FRAGMENT)	-1.54089	1.96119
Ljwgs_131435.1_at	Lotus japonicus similar to At2g39440: hypothetical protein	0.813658	-0.788974
Ljwgs_134107.1_at	Lotus japonicus similar to At4g03230: putative receptor kinase	0.786419	-1.22495
Ljwgs_136027.1_at	Lotus japonicus similar to At2g48020: sugar transporter like protein	-0.880718	0.910533
Ljwgs_140166.1_at	Lotus japonicus similar to At5g28150: unknown protein	0.410306	0.61392
Ljwgs_143894.1_at	Lotus japonicus similar to At1g21230: hypothetical protein	1.98519	-1.20564
Ljwgs_144365.1_at	Lotus japonicus similar to At1g76430: putative phosphate transporter	0.694328	-0.888693
Ljwgs_146606.1_s_at	Lotus japonicus similar to At3g09690: unknown protein	0.939092	-0.811989
Ljwgs_146761.1_s_at	Lotus japonicus similar to Q9ZTK1: (Q9ZTK1) DISEASE RESISTANCE PROTEIN	1.25111	-1.36817
Ljwgs_147057.1_s_at	Lotus japonicus similar to At2g22250: putative aspartate aminotransferase	2.40929	-2.85625
Ljwgs_147310.1_at	Lotus japonicus similar to Q9Y071: (Q9Y071) PUTATIVE TRANSCRIPTION FACTOR	-0.943158	1.21091
TC10441_at	similar to UP|Q9M6R7 (Q9M6R7) Extensin, partial (11%)	0.916797	-1.44756
TC13458_at	weakly similar to UP|Z282_HUMAN (Q9UDV7) Zinc finger protein 282 (HTLV-I U5RE binding protein 1) (HUB-1), partial (3%)	0.629502	-0.909156
TC14488_s_at	ENOD40-1 protein [Lotus japonicus]	0.427612	0.484824
TC15425_at	similar to UP|GRP2_PHAVU (P10496) Glycine-rich cell wall structural protein 1.8 precursor (GRP 1.8), partial (6%)	0.336192	-0.532509
TC15608_at	<not provided>	0.599379	-0.357651
TC17271_at	UP|Q7PHQ1 (Q7PHQ1) ENSANGP00000024044 (Fragment), partial (11%)	-3.68	2.58947
TC18049_at	<not provided>	0.508122	-0.351674
TC18729_at	<not provided>	0.907053	-0.617587
TC19037_at	similar to PIR|S71851|S71851 heat shock transcription factor HSF4 - Arabidopsis thaliana {Arabidopsis thaliana;}, partial (5%)	1.21343	-1.19269
TC19862_at	homologue to UP|Q8BMT8 (Q8BMT8) Protein disulfide isomerase A4 precursor, partial (3%)	-1.04747	1.18604
TC19867_at	<not provided>	0.639093	-0.710738
TC9365_at	<not provided>	0.36	-0.328911
TM0451.13_at	Lotus japonicus similar to At2g45580: cytochrome P450 like protein	-1.6373	1.09329
TM0623.12_at	Lotus japonicus similar to At4g26220:	1.10379	-0.924991
TM0674.25_at	Lotus japonicus similar to At3g50740: UTP-glucose glucosyltransferase - like protein	1.88427	-1.90726
TM0755.8.1_at	Lotus japonicus similar to At2g22480: pyrophosphate--fructose-6-phosphate 1-phosphotransferase like protein	1.69873	-1.68144
TM0759.13.1_at	Lotus japonicus similar to At2g26650: K+ transporter, AKT1	1.14004	-0.840213
TM0763.9_at	Lotus japonicus similar to At2g06050: 12-oxophytodienoate-10,11-reductase	-1.18998	1.15081
TM1036.19_s_at	Lotus japonicus similar to At5g11730: unknown protein	1.61018	-1.81457
TM1130.25_at	Lotus japonicus similar to At3g47730: ABC-type transport protein-like protein	0.995319	-0.560564
TM1130.29_at	Lotus japonicus similar to At3g47780: ABC-type transport protein-like protein	0.510245	-0.635325
TM1353.1_at	Lotus japonicus similar to At2g24220: hypothetical protein	0.414744	-0.416322
TM1353.12_at	Lotus japonicus similar to At4g05500:	1.09152	-1.28305
TM1515.6_at	Lotus japonicus similar to At5g55390: putative protein	-0.503806	-0.386575
TM1533.11_at	Lotus japonicus similar to At2g45580: cytochrome P450 like protein	1.07814	-1.37477
TM1533.13_at	Lotus japonicus similar to At2g45580: cytochrome P450 like protein	1.67572	-2.35685
TM1533.17_at	Lotus japonicus similar to At1g45616: disease resistance protein, putative	0.783632	-0.638099
TM1553.3_at	Lotus japonicus similar to At2g01680: unknown protein	0.502096	-0.465277
