# Supplementary material for: Use of transcriptomics and co-expression networks to analyze the interconnections between nitrogen assimilation and photorespiratory metabolism
Source: J Exp Bot. 2016 Apr 25;67(10):3095–108. doi: 10.1093/jxb/erw170 (PMC4867901; doi:10.1093/jxb/erw170)
Supplement: Supplementary Data [file supp_erw170_Supplementary_table_S6.xls]

## Sheet: 1
Supplementary Table S6. Transcription factors elicited by the diminishment of CO2 concentration and by the lack of GS2.
Probeset	Description	FC(W - Wair) en log2	FC(M - W) en log2
chr1.CM0433.8_at	Lotus japonicus similar to At1g80840: transcription factor like protein. WRKY40	2.04927	-1.62183
Ljwgs_046207.2_at	Lotus japonicus similar to At1g32540: zinc-finger containing protein	0.496815	0.868975
Ljwgs_122488.1_s_at	Lotus japonicus similar to At4g38620: putative transcription factor (MYB4)	0.726818	-0.633822
Ljwgs_015129.1_at	Lotus japonicus similar to At2g22770: putative bHLH transcription factor (bHLH020)	-2.11548	1.63082
Ljwgs_033155.1_at	Lotus japonicus similar to At1g32640: transcription factor like protein, BHLH6	-0.860056	0.844118
TM1515.6_at	Lotus japonicus similar to At5g55390: putative protein	-0.503806	-0.386575
