# Supplementary material for: Use of transcriptomics and co-expression networks to analyze the interconnections between nitrogen assimilation and photorespiratory metabolism
Source: J Exp Bot. 2016 Apr 25;67(10):3095–108. doi: 10.1093/jxb/erw170 (PMC4867901; doi:10.1093/jxb/erw170)
Supplement: Supplementary Data [file supp_erw170_Supplementary_table_S7.xls]

## Sheet: Nitrogen genes
Supplementary Table S7. List of the genes for primary nitrogen assimilation and photorespiration.
Gene	Kazusa2.5	Probeset
LjNR	LjT01E03.110.r2.m	TM1070.19_at
LjNiR	chr4.CM0227.280.r2.d	chr4.CM0227.40_s_at
LjGLN1.1	chr2.CM0312.1480.r2.m	chr2.TM0053.11_at
LjGLN1.1	chr2.CM0312.1480.r2.m	Ljwgs_058827.1_x_at
LjGLN1.1	chr2.CM0312.1480.r2.m	Ljwgs_030247.1_at
LjGLN1.2	chr6.CM0014.300.r2.m	Ljwgs_088254.1_s_at
LjGLN1.2	chr6.CM0014.300.r2.m	gi1246767_at
LjGLN1.2	chr6.CM0014.300.r2.m	Ljwgs_030247.1_at
LjGLN1.2	chr6.CM0014.300.r2.m	Ljwgs_015806.2_s_at
LjGLN1.2	chr6.CM0014.300.r2.m	chr2.TM0053.11_at
LjGLN1.3	LjSGA_030247.1	Ljwgs_030247.1_at
LjGLN1.5	LjSGA_019428.1	Ljwgs_019428.1_at
LjGLT1	LjSGA_035611.1	Ljwgs_035611.1_at
LjGLT2	LjSGA_037992.1	Ljwgs_037992.1_at
LjASN1	chr5.CM0071.50.r2.d	chr5.CM0071.108_at
LjASN1	chr5.CM0071.50.r2.d	gi897770_s_at
LjASN1	chr5.CM0071.330.r2.d	Ljwgs_145350.1_at
LjASN1	chr5.CM0071.330.r2.d	chr5.CM0071.60_s_at
LjASN2	LjT47C13.80.r2.d	TM1307.9.1_s_at
LjASN2	LjT47C13.80.r2.d	gi897772_at
LjASN3	LjT09J04.190.r2.d	TM1520.22_at
LjGDH1	chr1.CM0104.2530.r2.m	Ljwgs_009441.1_at
LjGDH1	chr1.CM0104.2530.r2.m	Ljwgs_009442.1_at
LjGDH2	chr4.CM2142.210.r2.a	Ljwgs_026704.1_at
LjGDH2	chr4.CM2142.210.r2.a	Ljwgs_035272.1_at
LjGDH3	chr2.CM0021.1320.r2.m	Ljwgs_026704.1_at
LjGDH3	chr2.CM0021.1320.r2.m	Ljwgs_010017.1_at
LjGDH4	chr3.CM1488.250.r2.d	CM1488.53_at
LjGDH4	chr3.CM1488.250.r2.d	CM1488.48_at
LjGDH4	chr3.CM1488.250.r2.d	CM1488.53.1_at
LjGDH4	chr3.CM1488.250.r2.d	CM1488.28_at
LjAMT1.1	LjSGA_028202.1	Ljwgs_028202.1_s_at
LjAMT1.1	LjSGA_028202.1	gi10952509_at
LjAMT1.2	LjSGA_023047.1	Ljwgs_023047.1_s_at
LjAMT1.2	LjSGA_023047.1	gi31322043_at
LjAMT1.3	chr1.CM0295.1240.r2.a	gi46409003_s_at
LjAMT1	LjT39G18.100.r2.m	Ljwgs_028040.1_at
LjAMT1	LjT39G18.100.r2.m	Ljwgs_054494.1_at
LjAMT2.1	LjSGA_037968.1	Ljwgs_037968.1_s_at
LjAMT2.1	LjSGA_037968.1	gi15799271_at
LjAMT	chr1.CM2104.190.r2.m	Ljwgs_059310.1_at
LjAMT	chr4.LjB06H14.30.r2.m	Ljwgs_019948.1_at
LjNPF	chr2.CM0021.2180.r2.m	Ljwgs_030281.1_at
LjNPF	chr2.CM0021.2180.r2.m	Ljwgs_011103.4_at
LjNPF	chr2.CM0021.2200.r2.m	Ljwgs_057547.1_at
LjNPF	chr2.CM0021.3040.r2.d	chr2.CM0304.49_at
LjNPF	chr2.CM0608.1210.r2.m	chr2.TM1534.1_at
LjNPF	chr2.CM0608.1210.r2.m	Ljwgs_015793.3_at
LjNPF	chr2.CM0608.1290.r2.m	chr2.CM0608.32_at
LjNPF	chr2.CM0608.1290.r2.m	chr2.CM0608.81.1_at
LjNPF	chr2.CM0826.350.r2.m	Ljwgs_012620.2_s_at
LjNPF	chr2.CM0826.350.r2.m	chr2.CM0545.33_s_at
LjNPF	chr2.CM0826.370.r2.m	TM1670.15.2_at
LjNPF	chr2.CM0826.370.r2.m	chr2.CM0545.33_s_at
LjNPF	chr4.CM0170.40.r2.d	chr4.CM0170.4_at
LjNPF	chr4.CM0247.130.r2.m	chr4.CM0247.21.1_s_at
LjNPF	chr4.CM0247.130.r2.m	chr4.CM0247.21_at
LjNPF	chr6.CM0118.580.r2.m	chr6.CM0118.43.1_at
LjNPF	chr6.CM0118.580.r2.m	chr4.CM0046.61_at
LjNPF	chr6.CM0118.580.r2.m	Ljwgs_016923.2_s_at
LjNPF	chr6.CM0118.580.r2.m	chr6.CM0118.43_at
LjNPF	LjSGA_046844.2	Ljwgs_046844.2_at
LjNPF	chr1.CM0017.480.r2.a	Ljwgs_003146.1_at
LjNPF	chr1.CM0017.770.r2.a	Ljwgs_020136.1_at
LjNPF	chr1.CM0125.390.r2.m	Ljwgs_064686.1_s_at
LjNPF	chr1.CM0125.390.r2.m	Ljwgs_075731.1_s_at
LjNPF	chr1.CM0125.390.r2.m	Ljwgs_093506.1_s_at
LjNPF	LjT24M05.60.r2.m	TM1610.18_at
LjNPF	chr1.CM0141.10.r2.d	chr1.CM0141.2_at
LjNPF	chr4.CM0617.810.r2.d	chr4.CM0617.68_at
LjNRT2	chr1.CM0001.20.r2.a	Ljwgs_008835.1_at
LjNRT2	chr1.CM0001.20.r2.a	Ljwgs_019675.1_at
LjNRT2	chr4.CM0161.180.r2.d	chr4.CM0161.9_at
LjNRT2.1	chr3.CM0649.40.r2.d	chr3.TM0649.14_s_at
LjNRT2.2	chr3.CM0649.30.r2.d	chr3.TM0649.15_at
LjAAT	chr3.LjT39G17.80.r2.m	Ljwgs_007386.2_at
LjAAT	chr3.LjT39G17.80.r2.m	Ljwgs_114489.1_at
LjAAT	chr1.CM1664.360.r2.d	TM1664.2_s_at
LjAAT	chr1.CM1664.360.r2.d	Ljwgs_110862.1_s_at
LjAAT	chr1.CM1664.360.r2.d	gi1122287_at
LjAAT	chr5.CM0345.600.r2.d	chr4.CM0131.51_at
LjAAT	chr5.CM0345.600.r2.d	chr4.CM0131.51_s_at
LjAAT	chr5.CM0345.600.r2.d	chr4.CM0131.51_x_at
LjAAT	chr5.CM0345.600.r2.d	CM0345.11_at
LjAAT	LjSGA_098612.1	Ljwgs_011886.2_at
LjAAT	LjSGA_098612.1	Ljwgs_098612.1_at
LjAAT	chr2.CM0056.40.r2.d	chr2.CM0056.5_x_at

## Sheet: Photorespiratory genes
Gene	Kazusa2.5	Probeset
LjPglP1	LjSGA_028307.1	Ljwgs_028307.1_at
LjPglP2	chr1.CM0393.360.r2.d	TM0684.53_at
LjPglP3	LjSGA_014290.1	Ljwgs_014290.1_at
LjGO2	chr3.LjT36L22.30.r2.a	Ljwgs_038509.1_at
LjSGAT	chr6.CM0085.260.r2.d	chr6.TM0085.11_at
LjSGAT	chr6.CM0085.260.r2.d	chr6.TM0085.11_x_at
LjSGAT	chr6.CM0085.120.r2.m	chr6.TM0085.11_at
LjSGAT	chr6.CM0085.120.r2.m	Ljwgs_032625.1_at
LjSGAT	chr6.CM0085.120.r2.m	chr6.TM0085.11_x_at
LjSGAT2	chr2.LjB15M17.30.r2.m	chr6.TM0085.11_x_at
LjSGAT2	chr2.LjB15M17.30.r2.m	Ljwgs_079709.1_at
LjSGAT2	chr2.LjB15M17.30.r2.m	Ljwgs_032625.1_at
LjGDC-H1	chr2.CM0021.680.r2.m	Ljwgs_010991.0.1_at
LjGDC-P1	chr5.CM0019.20.r2.m	Ljwgs_040856.1_s_at
LjGDC-P1	chr5.CM0019.20.r2.m	chr5.CM0019.2_at
LjGDC-P1	chr5.CM0019.20.r2.m	Ljwgs_143210.1_s_at
LjGDC-P2	chr5.LjT34K16.170.r2.m	chr5.CM0569.17.1_at
LjGDC-T	chr6.LjT01P07.10.r2.d	TM1304.24_at
LjSHM1	chr2.CM0177.310.r2.m	Ljwgs_022333.1_s_at
LjGlyK2	chr3.CM0226.250.r2.m	chr3.CM0226.44_at
LjDiT1	chr5.CM0089.610.r2.d	chr5.CM0089.81_at
LjDiT2.1	chr6.CM0055.990.r2.d	chr6.CM0055.71_at
LjGGT	chr2.CM0008.660.r2.m	chr2.CM0008.66_at
LjHPR	LjSGA_011418.2	Ljwgs_011418.2_at
LjGLN2	chr6.CM0139.890.r2.m	gi18266052_at
LjGLN2	chr6.CM0139.890.r2.m	TM1765.11_s_at
LjGLU1	chr1.CM0009.170.r2.d	Ljwgs_068766.1_s_at
LjGLU1	chr1.CM0009.170.r2.d	chr1.CM0009.24_at
LjGLU1	chr1.CM0009.170.r2.d	Ljwgs_090201.1_s_at
