# Supplementary material for: Use of transcriptomics and co-expression networks to analyze the interconnections between nitrogen assimilation and photorespiratory metabolism
Source: J Exp Bot. 2016 Apr 25;67(10):3095–108. doi: 10.1093/jxb/erw170 (PMC4867901; doi:10.1093/jxb/erw170)
Supplement: Supplementary Data [file supp_erw170_Supplementary_table_S8.xls]

## Sheet: 1
Supplementary Table S8. Data resulting of co-expression network analysis of photorespiratory genes and genes of primary nitrogen assimilation that indicates the degree of connection of them.
Probeset	Gene	Description	Degree	TopologicalCoefficient	AverageShortestPathLength	BetweennessCentrality	ClosenessCentrality	NeighborhoodConnectivity	Radiality	Pathway	Kazusa2.5	Kazusa3.0
TM1307.9.1_s_at	LjASN2	Lotus japonicus similar to At3g47340: glutamine-dependent asparagine synthetase	15	0.662745	1.53125	0.0886346	0.653061	12.2667	0.822917	N	LjT47C13.80.r2.d	Lj2g3v2291670.1
Ljwgs_012620.2_s_at	LjNPF	Lotus japonicus similar to At3g21670: nitrate transporter	15	0.662745	1.53125	0.0886346	0.653061	12.2667	0.822917	N	chr2.CM0826.350.r2.m	Lj2g3v2899930.1
chr2.CM0304.49_at	LjNPF	Lotus japonicus similar to At1g12110: nitrate chlorate transporter CHL1	15	0.662745	1.53125	0.0886346	0.653061	12.2667	0.822917	N	chr2.CM0021.3040.r2.d	Lj2g3v2014180.1
Ljwgs_028040.1_at	LjAMT1	Lotus japonicus similar to Q9FVN0: (Q9FVN0) AMMONIUM TRANSPORTER	11	0.860963	1.78125	0.0147098	0.561404	15.6364	0.739583	N	LjT39G18.100.r2.m	Lj0g3v0038059.1
Ljwgs_019948.1_at	LjAMT	Lotus japonicus similar to At2g38290: putative ammonium transporter	11	0.860963	1.78125	0.0147098	0.561404	15.6364	0.739583	N	chr4.LjB06H14.30.r2.m	Lj4g3v2846240.1
chr4.CM0161.9_at	LjNRT2	Lotus japonicus similar to At1g12940: nitrate transporter, putative	11	0.860963	1.78125	0.0147098	0.561404	15.6364	0.739583	N	chr4.CM0161.180.r2.d	Lj4g3v1085060.1
Ljwgs_003146.1_at	LjNPF	Lotus japonicus similar to At5g13400: peptide transporter - like protein	11	0.860963	1.78125	0.0147098	0.561404	15.6364	0.739583	N	chr1.CM0017.480.r2.a	Lj1g3v3329140.1
Ljwgs_015806.2_s_at	LjGLN1.2	Lotus japonicus similar to At5g37600: glutamate--ammonia ligase	10	0.911765	1.84375	0.00866145	0.542373	16.5	0.71875	N	chr6.CM0014.300.r2.m	Lj0g3v0335159.1
CM1488.48_at	LjGDH4	Lotus japonicus similar to At1g51720: hypothetical protein	10	0.911765	1.84375	0.00866145	0.542373	16.5	0.71875	N	chr3.CM1488.250.r2.d	Lj0g3v0102829.1
Ljwgs_057547.1_at	LjNPF	NA	10	0.911765	1.84375	0.00866145	0.542373	16.5	0.71875	N	chr2.CM0021.2200.r2.m	Lj4g3v1273920.1
Ljwgs_037992.1_at	LjGLT2	Lotus japonicus similar to At5g53460: NADH-dependent glutamate synthase	9	0.954248	1.90625	0.00523403	0.52459	17.2222	0.697917	N	LjSGA_037992.1	Lj0g3v0129059.1
Ljwgs_035611.1_at	LjGLT1	Lotus japonicus similar to At5g53460: NADH-dependent glutamate synthase	9	0.954248	1.90625	0.00523403	0.52459	17.2222	0.697917	N	LjSGA_035611.1	Lj0g3v0129059.1
chr4.CM0247.21.1_s_at	LjNPF	Lotus japonicus similar to At1g32450: peptide transporter PTR2-B, putative	9	0.954248	1.90625	0.00523403	0.52459	17.2222	0.697917	N	chr4.CM0247.130.r2.m	Lj4g3v1151760.1
Ljwgs_007386.2_at	LjAAT	Lotus japonicus similar to Q42803: (Q42803) MITOCHONDRIAL ASPARTATE AMINOTRANSFERASE PR	9	0.954248	1.90625	0.00523403	0.52459	17.2222	0.697917	N	chr3.LjT39G17.80.r2.m	Lj3g3v1517550.2
Ljwgs_110862.1_s_at	LjAAT	NA	9	0.954248	1.90625	0.00523403	0.52459	17.2222	0.697917	N	chr1.CM1664.360.r2.d	Lj1g3v2050900.1
chr2.CM0608.32_at	LjNPF	Lotus japonicus similar to At1g69870: unknown protein	8	0.970588	1.96875	0.00375553	0.507937	17.5	0.677083	N	chr2.CM0608.1290.r2.m	Lj2g3v1349210.1
Ljwgs_019675.1_at	LjNRT2	Lotus japonicus similar to At5g14570: high affinity nitrate transporter - like protein	8	0.970588	1.96875	0.00375553	0.507937	17.5	0.677083	N	chr1.CM0001.20.r2.a	Lj1g3v3646440.1
TM1610.18_at	LjNPF	Lotus japonicus similar to At3g54140: peptide transport - like protein	4	1	2.21875	0.00067204	0.450704	18	0.59375	N	LjT24M05.60.r2.m	Lj6g3v0597030.1
Ljwgs_011418.2_at	LjHPR	Lotus japonicus similar to At1g68010: hydroxypyruvate reductase (HPR)	18	0.65873	1.4375	0.0601127	0.695652	10.2222	0.854167	PR	LjSGA_011418.2	Lj5g3v2242500.1
Ljwgs_038509.1_at	LjGO2	Lotus japonicus similar to At3g14415: glycolate oxidase like protein, 3 -partial	18	0.65873	1.4375	0.0601127	0.695652	10.2222	0.854167	PR	chr3.LjT36L22.30.r2.a	Lj3g3v1048900.2
Ljwgs_010991.0.1_at	LjGDC-H1	Lotus japonicus similar to At2g35370: glycine decarboxylase complex H-protein	18	0.65873	1.4375	0.0601127	0.695652	10.2222	0.854167	PR	chr2.CM0021.680.r2.m	Lj4g3v1152920.1
TM0684.53_at	LjPglP2	Lotus japonicus similar to At5g36700: N-glyceraldehyde-2-phosphotransferase-like	18	0.65873	1.4375	0.0601127	0.695652	10.2222	0.854167	PR	chr1.CM0393.360.r2.d	Lj1g3v2842370.1
Ljwgs_028307.1_at	LjPglP1	Lotus japonicus similar to At5g36790: p-nitrophenylphosphatase-like protein	17	0.684874	1.5	0.0459998	0.666667	10.5882	0.833333	PR	LjSGA_028307.1	Lj1g3v2842370.1
chr3.CM0226.44_at	LjGlyK2	NA	17	0.684874	1.5	0.0459998	0.666667	10.5882	0.833333	PR	chr3.CM0226.250.r2.m	Lj3g3v2247080.1
Ljwgs_022333.1_s_at	LjSHM1	Lotus japonicus similar to GLYM_PEA: (P34899) SERINE HYDROXYMETHYLTRANSFERASE, MITOCHON	17	0.684874	1.5	0.0459998	0.666667	10.5882	0.833333	PR	chr2.CM0177.310.r2.m	Lj2g3v1467880.1
chr2.CM0008.66_at	LjGGT	Lotus japonicus similar to At1g70580: putative alanine aminotransferase	17	0.684874	1.5	0.0459998	0.666667	10.5882	0.833333	PR	chr2.CM0008.660.r2.m	Lj2g3v1415440.1
TM1304.24_at	LjGDC-T	Lotus japonicus similar to At1g11860: aminomethyltransferase-like precursor protein	15	0.709524	1.625	0.0346591	0.615385	10.9333	0.791667	PR	chr6.LjT01P07.10.r2.d	Lj6g3v1849480.2
Ljwgs_079709.1_at	LjSGAT2	NA	10	0.778571	1.9375	0.0144978	0.516129	11.9	0.6875	PR	chr2.LjB15M17.30.r2.m	Lj2g3v3058530.1
chr6.CM0055.71_at	LjDiT2.1	Lotus japonicus similar to At5g64290: 2-oxoglutarate malate translocator	7	0.836735	2.125	0.0066349	0.470588	12.7143	0.625	PR	chr6.CM0055.990.r2.d	Lj6g3v2204740.1
TM1765.11_s_at	LjGLN2	Lotus japonicus similar to At5g35630: glutamate-ammonia ligase (EC 6.3.1.2) precursor, chloroplast (clone lambdaAtgsl1) (pir||S18600)	3	1	2.375	0.00040323	0.421053	15	0.541667	PR	chr6.CM0139.890.r2.m	Lj6g3v1887800.1
chr5.CM0569.17.1_at	LjGDC-P2	Lotus japonicus similar to At4g33010: P-Protein - like protein	3	1	2.375	0.00040323	0.421053	15	0.541667	PR	chr5.LjT34K16.170.r2.m	Lj5g3v0404800.1
chr5.CM0089.81_at	LjDiT1	Lotus japonicus similar to At5g12860: 2-oxoglutarate malate translocator precursor -like protein	3	1	2.375	0.00040323	0.421053	15	0.541667	PR	chr5.CM0089.610.r2.d
Ljwgs_040856.1_s_at	LjGDC-P1	Lotus japonicus similar to At4g33010: P-Protein - like protein	3	1	2.375	0.00040323	0.421053	15	0.541667	PR	chr5.CM0019.20.r2.m	Lj5g3v0404800.1
