# Supplementary material for: Use of transcriptomics and co-expression networks to analyze the interconnections between nitrogen assimilation and photorespiratory metabolism
Source: J Exp Bot. 2016 Apr 25;67(10):3095–108. doi: 10.1093/jxb/erw170 (PMC4867901; doi:10.1093/jxb/erw170)
Supplement: Supplementary Data [file supp_erw170_Supplementary_table_S9.xls]

## Sheet: 1
Supplementary Table S9. Control co-expression analysis of photorespiratory genes and genes of nitrogen metabolism, nucleotide synthesis, cellulose synthesis and genes for DNA repair and cell division. Groups of genes were taken from MapMan.
Route compared to PR	Number of PR genes	Number of other route genes	Number of total genes	Number of PR genes connected (percentage)	Number of connections	Number of connections per gene
Nitrogen metabolism genes	19	48	67	15 (78.9%)	184	2.8
Nucleotide synthesis genes	19	48	67	3 (15.8%)	9	0.1
Sinthesis cellulose genes	19	45	64	3 (15.8 %)	9	0.1
Genes for DNA repair	19	185	204	5 (26.3%)	47	0.2
Genes for cell division	19	154	173	4 (21.1%)	30	0.2
