# Supplementary material for: Use of transcriptomics and co-expression networks to analyze the interconnections between nitrogen assimilation and photorespiratory metabolism
Source: J Exp Bot. 2016 Apr 25;67(10):3095–108. doi: 10.1093/jxb/erw170 (PMC4867901; doi:10.1093/jxb/erw170)
Supplement: Supplementary Data [file supp_erw170_Supplementary_table_S10.xls]

## Sheet: Transcription factors genes
Supplementary Table S10. List of Lotus japonicus transcription factors available in the current databases.
Probeset
BM0924.10_at
BM1702.6_s_at
CM0325.22_at
CM0325.28_at
CM0325.28_x_at
CM0345.66.2_at
CM0385.27_at
CM0385.35_at
CM0385.41_at
CM0528.17_at
CM0584.15.1_at
CM0680.10_at
CM0680.44.1_s_at
CM0680.44_s_at
CM0905.10_at
CM1488.16_at
CM1488.27_at
Lj-MIR172b_at
Ljwgs_001402.3_at
Ljwgs_002536.2_at
Ljwgs_003590.1.1_at
Ljwgs_004071.3_at
Ljwgs_004289.2_at
Ljwgs_004564.1_at
Ljwgs_005275.1_at
Ljwgs_005349.2_s_at
Ljwgs_005350.1_at
Ljwgs_005424.1_at
Ljwgs_005717.2.1_at
Ljwgs_006300.2_at
Ljwgs_006845.1_at
Ljwgs_006961.1_at
Ljwgs_007063.1_at
Ljwgs_007156.1_at
Ljwgs_007268.1_at
Ljwgs_007368.1_at
Ljwgs_007705.1_at
Ljwgs_008021.2_at
Ljwgs_008140.3_at
Ljwgs_008146.1_at
Ljwgs_008412.1_at
Ljwgs_008446.2_at
Ljwgs_008718.1_at
Ljwgs_008808.1_at
Ljwgs_009438.1_s_at
Ljwgs_009543.1_at
Ljwgs_009884.0.1_at
Ljwgs_010028.1_s_at
Ljwgs_010102.1_at
Ljwgs_010170.1_at
Ljwgs_010170.1_s_at
Ljwgs_010242.1_at
Ljwgs_010266.1_at
Ljwgs_010274.2_at
Ljwgs_010688.1_at
Ljwgs_010689.2_at
Ljwgs_010711.1_at
Ljwgs_010925.1_at
Ljwgs_011109.1_at
Ljwgs_011209.1_at
Ljwgs_011217.1_at
Ljwgs_011266.1_at
Ljwgs_011370.1_at
Ljwgs_011461.1_at
Ljwgs_011593.1_s_at
Ljwgs_011721.2_at
Ljwgs_012098.1_at
Ljwgs_012344.2_at
Ljwgs_012431.2_at
Ljwgs_012479.1_at
Ljwgs_012721.2_at
Ljwgs_012738.1_at
Ljwgs_012779.1_at
Ljwgs_012851.2_at
Ljwgs_013019.1_at
Ljwgs_013150.1_at
Ljwgs_013249.1_at
Ljwgs_013316.1_at
Ljwgs_013423.1_at
Ljwgs_013623.1_at
Ljwgs_013647.2_at
Ljwgs_013659.1_at
Ljwgs_013740.2_at
Ljwgs_013784.1_at
Ljwgs_013912.1_at
Ljwgs_014147.2_at
Ljwgs_014332.1_s_at
Ljwgs_014333.2_at
Ljwgs_014369.1_at
Ljwgs_014444.1_at
Ljwgs_014587.1_at
Ljwgs_014616.1_at
Ljwgs_014761.1_at
Ljwgs_014761.1_s_at
Ljwgs_014778.2_at
Ljwgs_014882.1_at
Ljwgs_014916.1_at
Ljwgs_014921.1_at
Ljwgs_014958.1_at
Ljwgs_015071.2_at
Ljwgs_015162.2_at
Ljwgs_015479.1_at
Ljwgs_015804.1_at
Ljwgs_015858.1_at
Ljwgs_015904.1_at
Ljwgs_016003.1_at
Ljwgs_016206.2_s_at
Ljwgs_016263.1_at
Ljwgs_016284.1_at
Ljwgs_016284.1_s_at
Ljwgs_016526.1_at
Ljwgs_016572.1_at
Ljwgs_016727.1_at
Ljwgs_016825.2_at
Ljwgs_016962.1.1_s_at
Ljwgs_017045.1_at
Ljwgs_017136.1_at
Ljwgs_017153.1_s_at
Ljwgs_017183.2_at
Ljwgs_017232.1_at
Ljwgs_017270.1_at
Ljwgs_017314.1_at
Ljwgs_017605.1_at
Ljwgs_017893.1_at
Ljwgs_017927.1_at
Ljwgs_018236.1_x_at
Ljwgs_018294.2_at
Ljwgs_018381.1_s_at
Ljwgs_018440.1_at
Ljwgs_018703.2_at
Ljwgs_018783.1.1_at
Ljwgs_019003.1_at
Ljwgs_019094.2_at
Ljwgs_019441.1_at
Ljwgs_019451.1_at
Ljwgs_019792.1_at
Ljwgs_019801.1_at
Ljwgs_020116.2_at
Ljwgs_020219.1_at
Ljwgs_020468.1_at
Ljwgs_020545.1_at
Ljwgs_020620.1_at
Ljwgs_020762.1_at
Ljwgs_020949.1_at
Ljwgs_020980.2_at
Ljwgs_021246.1_at
Ljwgs_021301.1_at
Ljwgs_021301.1_s_at
Ljwgs_021425.1_at
Ljwgs_021600.1_s_at
Ljwgs_021740.1_at
Ljwgs_021969.2_at
Ljwgs_022027.1_at
Ljwgs_022114.1_at
Ljwgs_022280.1_at
Ljwgs_022281.1_at
Ljwgs_022344.2_at
Ljwgs_022391.1_at
Ljwgs_022617.1_at
Ljwgs_022656.1_at
Ljwgs_022684.1_at
Ljwgs_022706.2_at
Ljwgs_022740.2_at
Ljwgs_022749.1_s_at
Ljwgs_022785.1_at
Ljwgs_022926.1_at
Ljwgs_023072.1_at
Ljwgs_023230.1_s_at
Ljwgs_023330.1_at
Ljwgs_023375.1_at
Ljwgs_023398.2_s_at
Ljwgs_023437.1_at
Ljwgs_023475.1_at
Ljwgs_023611.1_at
Ljwgs_023888.1_at
Ljwgs_023894.2_at
Ljwgs_023918.1_at
Ljwgs_023972.1_at
Ljwgs_024027.1_at
Ljwgs_024113.1_at
Ljwgs_024208.2_at
Ljwgs_024216.1_at
Ljwgs_024382.1_at
Ljwgs_024565.1_at
Ljwgs_024742.2_s_at
Ljwgs_024860.1_at
Ljwgs_024864.1_at
Ljwgs_024981.1_at
Ljwgs_025064.1_at
Ljwgs_025266.1_at
Ljwgs_025288.1_at
Ljwgs_025444.2_at
Ljwgs_025450.1_at
Ljwgs_025615.1_s_at
Ljwgs_025808.1_at
Ljwgs_025851.1_at
Ljwgs_026245.1_s_at
Ljwgs_026378.1_at
Ljwgs_026437.1_at
Ljwgs_026563.1_at
Ljwgs_026902.1_at
Ljwgs_026902.1_s_at
Ljwgs_026914.2_at
Ljwgs_027232.2_at
Ljwgs_027574.1_s_at
Ljwgs_027626.1_s_at
Ljwgs_027761.2_at
Ljwgs_027787.1_at
Ljwgs_027830.1_at
Ljwgs_027950.1_s_at
Ljwgs_028083.1_at
Ljwgs_028088.1_at
Ljwgs_028298.1_s_at
Ljwgs_028324.1_at
Ljwgs_028469.2_at
Ljwgs_028569.1_at
Ljwgs_028626.1_at
Ljwgs_028711.2_s_at
Ljwgs_029034.1_at
Ljwgs_029113.1_s_at
Ljwgs_029201.1_at
Ljwgs_029364.2_at
Ljwgs_029436.1_at
Ljwgs_029658.1_at
Ljwgs_029748.1_x_at
Ljwgs_029779.1_at
Ljwgs_029815.1_at
Ljwgs_029815.1_x_at
Ljwgs_029833.1_at
Ljwgs_029850.1_at
Ljwgs_030005.1_at
Ljwgs_030087.1_at
Ljwgs_030519.1_at
Ljwgs_030627.1_at
Ljwgs_030680.1_at
Ljwgs_030731.1_at
Ljwgs_030786.1_s_at
Ljwgs_030827.1_at
Ljwgs_030847.2_at
Ljwgs_030914.1_at
Ljwgs_030914.1_x_at
Ljwgs_030991.2_s_at
Ljwgs_031058.2_at
Ljwgs_031104.1_at
Ljwgs_031424.1_at
Ljwgs_031594.1_at
Ljwgs_031869.1_at
Ljwgs_031920.1_at
Ljwgs_031971.1_at
Ljwgs_031982.1_at
Ljwgs_032074.1_at
Ljwgs_032092.1_at
Ljwgs_032215.1_s_at
Ljwgs_032366.1_at
Ljwgs_032623.2_at
Ljwgs_032653.2_at
Ljwgs_032656.1_s_at
Ljwgs_032871.1_at
Ljwgs_033077.1_at
Ljwgs_033176.1_at
Ljwgs_033590.2_s_at
Ljwgs_033728.1_at
Ljwgs_033820.1_at
Ljwgs_033877.1_at
Ljwgs_034007.1_s_at
Ljwgs_034198.1_at
Ljwgs_034581.1_s_at
Ljwgs_034653.1_at
Ljwgs_034671.1_at
Ljwgs_034979.1_at
Ljwgs_035034.1_s_at
Ljwgs_035107.1_at
Ljwgs_035337.1_at
Ljwgs_035548.1_at
Ljwgs_035655.2_at
Ljwgs_035995.2_s_at
Ljwgs_036158.1_at
Ljwgs_036303.1_at
Ljwgs_036476.1_at
Ljwgs_036741.1_at
Ljwgs_036764.2.1_at
Ljwgs_036766.2_s_at
Ljwgs_036912.1_at
Ljwgs_036968.1_at
Ljwgs_036982.1_at
Ljwgs_037159.1_s_at
Ljwgs_037211.1_at
Ljwgs_037282.1_at
Ljwgs_037319.1_at
Ljwgs_037424.1_s_at
Ljwgs_037808.1_at
Ljwgs_037917.1_at
Ljwgs_038048.1_at
Ljwgs_038153.1_at
Ljwgs_038312.2_at
Ljwgs_038411.1_at
Ljwgs_038411.1_s_at
Ljwgs_038560.1_s_at
Ljwgs_038713.1_at
Ljwgs_038753.2_at
Ljwgs_039047.1_s_at
Ljwgs_039645.2_at
Ljwgs_039780.1_s_at
Ljwgs_039797.2_at
Ljwgs_040320.1_at
Ljwgs_040347.1_at
Ljwgs_040347.1_x_at
Ljwgs_040388.1_at
Ljwgs_040439.1_at
Ljwgs_040638.1_x_at
Ljwgs_040741.1_at
Ljwgs_040815.1_s_at
Ljwgs_040941.1_at
Ljwgs_041152.1_at
Ljwgs_041543.1_at
Ljwgs_041580.1_s_at
Ljwgs_041733.1_at
Ljwgs_041826.1_at
Ljwgs_041970.1_at
Ljwgs_042140.1_at
Ljwgs_042411.1_s_at
Ljwgs_042497.2_s_at
Ljwgs_042504.2_at
Ljwgs_042587.1_at
Ljwgs_042770.1_at
Ljwgs_042891.1_at
Ljwgs_043084.1_at
Ljwgs_043278.1_at
Ljwgs_043423.1_s_at
Ljwgs_043681.1_at
Ljwgs_043732.1_at
Ljwgs_043777.1_at
Ljwgs_044047.1_s_at
Ljwgs_044510.1_at
Ljwgs_045015.1_at
Ljwgs_045379.1_at
Ljwgs_045720.1_at
Ljwgs_045968.2_at
Ljwgs_046196.1_at
Ljwgs_046207.2_at
Ljwgs_046375.1_s_at
Ljwgs_046833.1_at
Ljwgs_046862.1_at
Ljwgs_047295.1_at
Ljwgs_047460.1_at
Ljwgs_047687.2_s_at
Ljwgs_048069.1_s_at
Ljwgs_048193.1_at
Ljwgs_048360.1.1_at
Ljwgs_048454.1_at
Ljwgs_048638.1_s_at
Ljwgs_048995.1_s_at
Ljwgs_049131.2_at
Ljwgs_049176.1_at
Ljwgs_049192.1_s_at
Ljwgs_049432.1_at
Ljwgs_049567.1_at
Ljwgs_049630.1_at
Ljwgs_049753.1_s_at
Ljwgs_049909.2_s_at
Ljwgs_050041.1_at
Ljwgs_050157.1_at
Ljwgs_050347.1_at
Ljwgs_050463.1_at
Ljwgs_051072.1_s_at
Ljwgs_051579.1_at
Ljwgs_051587.2_x_at
Ljwgs_051588.1_at
Ljwgs_051773.3_at
Ljwgs_051773.3_x_at
Ljwgs_051925.1_s_at
Ljwgs_051932.1_at
Ljwgs_052207.1_s_at
Ljwgs_052510.2_s_at
Ljwgs_052667.1_s_at
Ljwgs_052738.1_s_at
Ljwgs_052745.2_at
Ljwgs_052904.1_at
Ljwgs_052948.1_at
Ljwgs_053272.1_at
Ljwgs_053302.1_at
Ljwgs_053590.1_at
Ljwgs_053605.1_at
Ljwgs_053617.1_at
Ljwgs_053617.1_x_at
Ljwgs_054039.1_at
Ljwgs_054320.1_at
Ljwgs_054479.1_s_at
Ljwgs_054486.1_at
Ljwgs_054870.1_s_at
Ljwgs_054884.1_at
Ljwgs_054888.1_at
Ljwgs_055107.1_s_at
Ljwgs_055404.1_s_at
Ljwgs_055415.1_at
Ljwgs_055418.1_at
Ljwgs_055418.1_s_at
Ljwgs_055418.1_x_at
Ljwgs_055568.1_at
Ljwgs_055593.1_at
Ljwgs_055792.1_at
Ljwgs_055804.0.1_at
Ljwgs_056309.1_at
Ljwgs_056509.1_x_at
Ljwgs_056542.2_at
Ljwgs_056668.1_s_at
Ljwgs_056832.1_at
Ljwgs_057235.1_at
Ljwgs_057302.2_at
Ljwgs_057622.2_s_at
Ljwgs_057783.1_at
Ljwgs_057783.1_x_at
Ljwgs_058052.1_at
Ljwgs_058229.2_at
Ljwgs_058336.1_at
Ljwgs_058509.1_at
Ljwgs_058597.1_s_at
Ljwgs_058609.1_s_at
Ljwgs_059019.1_s_at
Ljwgs_059316.1_at
Ljwgs_059324.1_at
Ljwgs_059487.1_at
Ljwgs_059669.1_at
Ljwgs_059686.2_s_at
Ljwgs_059924.1_at
Ljwgs_060207.1_at
Ljwgs_060304.1_at
Ljwgs_061353.1_x_at
Ljwgs_061440.1_at
Ljwgs_061446.1_at
Ljwgs_061574.1_at
Ljwgs_061851.1_at
Ljwgs_061861.1_at
Ljwgs_062192.1_at
Ljwgs_062423.1_s_at
Ljwgs_062430.1_s_at
Ljwgs_062695.1_at
Ljwgs_062888.1_s_at
Ljwgs_063109.1_at
Ljwgs_063485.1_at
Ljwgs_063573.1_at
Ljwgs_063888.1_at
Ljwgs_064097.2_at
Ljwgs_064162.1_at
Ljwgs_064357.1_at
Ljwgs_064377.1_at
Ljwgs_064924.1_s_at
Ljwgs_065023.1_s_at
Ljwgs_065309.1_at
Ljwgs_066028.1_at
Ljwgs_066036.1_at
Ljwgs_066050.2_x_at
Ljwgs_066136.1_at
Ljwgs_066155.1_at
Ljwgs_066344.1_at
Ljwgs_066581.1_at
Ljwgs_066791.0.1_at
Ljwgs_066816.1_at
Ljwgs_066816.1_s_at
Ljwgs_066892.1_at
Ljwgs_067208.1_at
Ljwgs_067541.1_at
Ljwgs_067759.1_at
Ljwgs_068216.1_at
Ljwgs_068470.1_at
Ljwgs_068629.1_at
Ljwgs_068650.1_at
Ljwgs_068911.1_at
Ljwgs_068924.1_at
Ljwgs_069146.1_s_at
Ljwgs_069256.1_at
Ljwgs_069365.1_at
Ljwgs_069569.1_at
Ljwgs_069672.1_at
Ljwgs_069843.1_at
Ljwgs_070026.1.1_s_at
Ljwgs_070303.1_s_at
Ljwgs_070371.1_at
Ljwgs_070371.1_x_at
Ljwgs_070491.1_at
Ljwgs_070606.1_at
Ljwgs_070628.1_at
Ljwgs_070842.1_s_at
Ljwgs_070932.1_at
Ljwgs_071955.1_s_at
Ljwgs_072202.1_at
Ljwgs_072202.1_x_at
Ljwgs_072416.1_at
Ljwgs_072779.1_at
Ljwgs_072789.1_at
Ljwgs_073367.1_at
Ljwgs_073409.1_s_at
Ljwgs_074302.1_s_at
Ljwgs_074547.2_s_at
Ljwgs_074792.1_at
Ljwgs_074792.1_s_at
Ljwgs_074971.1_at
Ljwgs_075320.1_at
Ljwgs_075335.1_at
Ljwgs_075517.0.1_at
Ljwgs_075859.1_at
Ljwgs_077293.1_s_at
Ljwgs_077561.1_at
Ljwgs_077859.1.1_s_at
Ljwgs_078086.1_at
Ljwgs_078116.1_s_at
Ljwgs_078266.1_at
Ljwgs_078419.1_at
Ljwgs_078422.1_at
Ljwgs_079148.1_s_at
Ljwgs_079580.1.1_at
Ljwgs_079706.1_at
Ljwgs_079719.1_at
Ljwgs_079940.1_at
Ljwgs_080218.1_at
Ljwgs_080276.1_at
Ljwgs_080419.1_at
Ljwgs_080837.1_at
Ljwgs_080841.1_at
Ljwgs_080966.1_s_at
Ljwgs_081858.1_at
Ljwgs_082436.1.1_s_at
Ljwgs_083282.1_s_at
Ljwgs_084059.1_at
Ljwgs_084767.1_at
Ljwgs_085086.1_s_at
Ljwgs_085239.1_at
Ljwgs_085278.1_s_at
Ljwgs_085589.1_at
Ljwgs_085595.1_at
Ljwgs_085650.1_at
Ljwgs_086809.1_s_at
Ljwgs_086851.2_s_at
Ljwgs_087513.1_s_at
Ljwgs_087828.1_at
Ljwgs_090586.1_s_at
Ljwgs_091069.2_at
Ljwgs_091069.2_x_at
Ljwgs_091303.1_at
Ljwgs_091481.1_at
Ljwgs_091700.1_at
Ljwgs_091700.1_x_at
Ljwgs_091834.2_at
Ljwgs_091885.1_at
Ljwgs_091950.1_at
Ljwgs_092882.1_at
Ljwgs_093097.1_at
Ljwgs_093663.1_x_at
Ljwgs_093726.1_x_at
Ljwgs_094496.1_x_at
Ljwgs_095177.1_s_at
Ljwgs_095222.1_s_at
Ljwgs_095655.1_s_at
Ljwgs_095844.1_s_at
Ljwgs_096465.1_x_at
Ljwgs_097179.1_at
Ljwgs_098360.1_at
Ljwgs_100222.1_at
Ljwgs_100451.1_at
Ljwgs_100509.2_at
Ljwgs_100683.2.1_at
Ljwgs_100997.1_at
Ljwgs_101254.1_s_at
Ljwgs_102069.1_at
Ljwgs_102149.2_at
Ljwgs_102554.1_at
Ljwgs_102731.1_x_at
Ljwgs_102810.1_s_at
Ljwgs_103074.1_s_at
Ljwgs_103122.1_at
Ljwgs_103126.1_at
Ljwgs_103336.1_at
Ljwgs_103613.1_s_at
Ljwgs_104570.1_x_at
Ljwgs_104687.1_at
Ljwgs_104784.1_at
Ljwgs_105186.1_s_at
Ljwgs_105845.1_at
Ljwgs_106153.1_at
Ljwgs_107301.1_at
Ljwgs_107301.1_x_at
Ljwgs_107581.1_at
Ljwgs_107581.1_s_at
Ljwgs_108844.1_at
Ljwgs_110169.1_s_at
Ljwgs_110417.1_at
Ljwgs_111419.1_at
Ljwgs_111604.1.1_at
Ljwgs_112576.1_at
Ljwgs_113868.2_at
Ljwgs_115006.1_at
Ljwgs_115909.1_at
Ljwgs_116351.1_at
Ljwgs_116398.1_at
Ljwgs_116672.1_at
Ljwgs_116947.1_s_at
Ljwgs_117595.1_at
Ljwgs_117696.1_s_at
Ljwgs_117726.1_s_at
Ljwgs_119152.1_s_at
Ljwgs_119535.1_s_at
Ljwgs_120786.1_at
Ljwgs_120826.2_s_at
Ljwgs_121142.1_at
Ljwgs_122341.1_at
Ljwgs_122488.1_s_at
Ljwgs_123909.1_at
Ljwgs_124984.1_at
Ljwgs_124984.1_s_at
Ljwgs_126766.1_at
Ljwgs_127288.1_at
Ljwgs_127502.1_s_at
Ljwgs_127686.1_at
Ljwgs_127889.1_at
Ljwgs_128962.1_s_at
Ljwgs_130132.1_s_at
Ljwgs_130253.1_at
Ljwgs_130728.1_at
Ljwgs_131100.1_at
Ljwgs_131100.1_x_at
Ljwgs_132897.1_s_at
Ljwgs_133330.1_s_at
Ljwgs_134387.1_at
Ljwgs_134698.1_at
Ljwgs_136560.1_at
Ljwgs_137192.1_at
Ljwgs_137515.1_s_at
Ljwgs_138002.1_at
Ljwgs_138002.1_s_at
Ljwgs_138513.1.1_at
Ljwgs_138957.1_at
Ljwgs_139473.1_at
Ljwgs_139573.1_s_at
Ljwgs_139647.1_at
Ljwgs_139846.1_at
Ljwgs_139949.1.1_at
Ljwgs_141502.1_at
Ljwgs_142542.1_at
Ljwgs_142666.1_at
Ljwgs_143592.1_s_at
Ljwgs_143984.1_at
Ljwgs_144865.1_at
Ljwgs_145417.1_at
Ljwgs_145785.1_s_at
Ljwgs_146586.1_at
Ljwgs_147332.1_at
Ljwgs_147748.1_at
Ljwgs_147935.1_at
Ljwgs_147985.1_x_at
Ljwgs_148135.1_at
Ljwgs_148900.1_at
Ljwgs_149218.1_at
TM0439.5.1_at
TM0439.5.2_at
TM0445.31.1_at
TM0448.7_at
TM0489.1_at
TM0492.7_s_at
TM0497.17_at
TM0536.30_at
TM0536.5_at
TM0556.5_at
TM0556.7_at
TM0573.15_at
TM0581.15_at
TM0581.1_at
TM0615.18.1_s_at
TM0615.3_at
TM0615.4_at
TM0623.19.1_s_at
TM0640.20_at
TM0644.14_at
TM0644.6_at
TM0674.18_at
TM0683.12_at
TM0684.40_at
TM0685.12_at
TM0706.17_at
TM0716.9_at
TM0742.11_at
TM0742.9_at
TM0746.4_at
TM0755.13_at
TM0755.16_at
TM0763.22_at
TM0801.7_at
TM0802.2_at
TM0809.11.1_at
TM0814.4_at
TM0837.20_at
TM0840.9_at
TM0845.2_at
TM0846.6_at
TM0846.9_at
TM0856.1_at
TM0914.6_at
TM0936.5_at
TM0990.18_at
TM1006.9_at
TM1031.18.1_at
TM1031.18_at
TM1031.44_at
TM1040.12_at
TM1122.23_at
TM1131.22_at
TM1149.4_at
TM1202.21.1_at
TM1227.8_at
TM1237.13_at
TM1237.17_at
TM1262.25_at
TM1353.11_at
TM1372.9_at
TM1422.22.1_at
TM1440.11_s_at
TM1445.10.2_s_at
TM1471.8_at
TM1489.4_at
TM1489.5_at
TM1489.8_at
TM1490.11_at
TM1535.1_at
TM1535.7_at
TM1539.3_at
TM1571.9_at
TM1624.23_at
TM1624.28_at
TM1624.33_at
TM1644.6_at
TM1647.19_at
TM1647.19_s_at
TM1664.5.1_at
TM1670.1_at
TM1709.3_at
TM1725.8_at
TM1729.3.2_at
TM1729.5_at
TM1729.8_at
TM1735.8.1_at
TM1757.18_at
TM1757.19_at
chr1.BM1697.1_at
chr1.CM0001.30_at
chr1.CM0001.30_x_at
chr1.CM0009.11.1_at
chr1.CM0023.10_at
chr1.CM0032.32_at
chr1.CM0032.42_at
chr1.CM0050.5.1_at
chr1.CM0088.102_at
chr1.CM0088.102_s_at
chr1.CM0088.103_at
chr1.CM0088.54_at
chr1.CM0088.60_at
chr1.CM0088.78_at
chr1.CM0094.13_at
chr1.CM0094.29_at
chr1.CM0098.48_at
chr1.CM0104.25_at
chr1.CM0104.32_at
chr1.CM0104.32_s_at
chr1.CM0104.34_at
chr1.CM0105.15_at
chr1.CM0105.6_s_at
chr1.CM0105.86_at
chr1.CM0113.26_at
chr1.CM0113.3_at
chr1.CM0113.66_at
chr1.CM0113.72_at
chr1.CM0117.51_at
chr1.CM0122.0.1_x_at
chr1.CM0122.12_at
chr1.CM0122.1_at
chr1.CM0122.36_at
chr1.CM0122.3_at
chr1.CM0122.3_s_at
chr1.CM0122.71_at
chr1.CM0125.3_at
chr1.CM0133.42_at
chr1.CM0141.33_at
chr1.CM0141.42_at
chr1.CM0141.9_at
chr1.CM0145.7_at
chr1.CM0147.119_at
chr1.CM0147.20.1_at
chr1.CM0147.54_at
chr1.CM0147.55_at
chr1.CM0147.88_at
chr1.CM0147.92_at
chr1.CM0150.26_at
chr1.CM0163.17.1_at
chr1.CM0174.17.1_s_at
chr1.CM0174.17.1_x_at
chr1.CM0178.43_s_at
chr1.CM0178.64_at
chr1.CM0195.1_at
chr1.CM0195.31_at
chr1.CM0195.77_at
chr1.CM0206.127_at
chr1.CM0206.155_at
chr1.CM0215.10_at
chr1.CM0222.31_at
chr1.CM0231.79.1_at
chr1.CM0269.15_at
chr1.CM0269.8_at
chr1.CM0284.12_at
chr1.CM0289.45_at
chr1.CM0315.43_at
chr1.CM0318.21_at
chr1.CM0318.26_at
chr1.CM0318.56_at
chr1.CM0318.73_at
chr1.CM0318.9_at
chr1.CM0320.45_at
chr1.CM0361.1_at
chr1.CM0375.18_at
chr1.CM0375.45.1_at
chr1.CM0378.38_at
chr1.CM0393.64_at
chr1.CM0433.8_at
chr1.CM0442.14_at
chr1.CM0442.18_s_at
chr1.CM0442.34_at
chr1.CM0544.52.2_at
chr1.CM0591.3_at
chr1.CM0591.51_at
chr1.CM0600.15_at
chr1.CM0600.9.1_at
chr1.CM0600.9_at
chr1.CM0794.57.2_s_at
chr1.CM0982.48_at
chr1.CM1255.3_at
chr1.CM1255.46_at
chr1.CM1255.9_at
chr1.CM1409.2_at
chr1.CM1413.18_at
chr1.CM1413.23_at
chr1.TM0207.18_at
chr1.TM0220.12_s_at
chr1.TM0221.10.1_at
chr1.TM0221.3_at
chr1.TM0236.4_at
chr1.TM0356.18.1_at
chr1.TM0356.7_at
chr1.TM0371.19_at
chr1.TM0430.12_at
chr1.TM0430.7_at
chr1.TM0487.2_at
chr1.TM0498.8.2_at
chr1.TM0523.14_at
chr1.TM0688.9_at
chr1.TM0750.18_at
chr1.TM0750.2_at
chr1.TM0835.5_at
chr1.TM1078.6_at
chr1.TM1078.8_at
chr1.TM1168.9_s_at
chr1.TM1284.19_at
chr1.TM1410.24_at
chr1.TM1612.23_at
chr1.TM1633.16_at
chr1.TM1635.10_at
chr1.TM1643.16_at
chr1.TM1643.19_at
chr1.TM1643.22_at
chr1.TM1643.3_at
chr1.TM1643.4.1_s_at
chr1.TM1767.12_at
chr1.TM1767.16_at
chr2.BM1699.8_at
chr2.CM0002.11_at
chr2.CM0002.20_at
chr2.CM0002.22_at
chr2.CM0002.48_at
chr2.CM0008.29_at
chr2.CM0011.35.1_at
chr2.CM0018.27_at
chr2.CM0018.38_at
chr2.CM0018.48_at
chr2.CM0018.96_at
chr2.CM0020.42_at
chr2.CM0021.55.1_at
chr2.CM0021.55_at
chr2.CM0021.9_at
chr2.CM0028.28_at
chr2.CM0031.25_at
chr2.CM0058.49_s_at
chr2.CM0058.4_at
chr2.CM0060.34_s_at
chr2.CM0060.37_at
chr2.CM0060.58_at
chr2.CM0099.16_at
chr2.CM0102.46_s_at
chr2.CM0120.8_at
chr2.CM0124.32.1_at
chr2.CM0124.34_s_at
chr2.CM0124.61_at
chr2.CM0124.9_at
chr2.CM0132.17_at
chr2.CM0132.17_s_at
chr2.CM0132.21_at
chr2.CM0132.46_at
chr2.CM0168.31_at
chr2.CM0168.31_s_at
chr2.CM0168.6_at
chr2.CM0177.11_at
chr2.CM0177.52_at
chr2.CM0177.91_at
chr2.CM0191.8_at
chr2.CM0201.5.1_s_at
chr2.CM0249.114_at
chr2.CM0249.12.1_at
chr2.CM0249.124_at
chr2.CM0249.21_at
chr2.CM0249.24_s_at
chr2.CM0249.2_at
chr2.CM0249.48_at
chr2.CM0250.21_at
chr2.CM0250.26.1_at
chr2.CM0262.26_at
chr2.CM0262.26_x_at
chr2.CM0272.19_at
chr2.CM0272.3_at
chr2.CM0304.30_at
chr2.CM0304.32_at
chr2.CM0304.42_at
chr2.CM0304.45_at
chr2.CM0304.65_at
chr2.CM0308.58_at
chr2.CM0308.58_s_at
chr2.CM0312.1_at
chr2.CM0323.46_s_at
chr2.CM0323.66.1_s_at
chr2.CM0338.16.1_at
chr2.CM0338.16_at
chr2.CM0373.22_at
chr2.CM0373.6_at
chr2.CM0405.32.2_at
chr2.CM0504.2_at
chr2.CM0545.57_at
chr2.CM0545.9_at
chr2.CM0608.1_at
chr2.CM0608.87_at
chr2.CM0695.24_at
chr2.CM0749.23_at
chr2.CM0749.47_at
chr2.CM0803.48.1_at
chr2.CM0803.48_at
chr2.CM0803.65_at
chr2.CM0903.31_at
chr2.CM0903.5_at
chr2.CM0904.20_at
chr2.TM0053.13_at
chr2.TM0230.5_at
chr2.TM0263.12_at
chr2.TM0329.3_at
chr2.TM0370.13_at
chr2.TM0377.1_at
chr2.TM0413.14.1_at
chr2.TM0417.20_at
chr2.TM0479.1.1_at
chr2.TM0641.16_at
chr2.TM0641.19_at
chr2.TM0641.8_at
chr2.TM0652.1_at
chr2.TM0652.9_at
chr2.TM0712.25_at
chr2.TM1285.7.1_at
chr2.TM1285.8_at
chr2.TM1517.3_at
chr2.TM1517.3_s_at
chr2.TM1534.14_at
chr2.TM1583.2_at
chr2.TM1731.12_at
chr2.TM1756.16_at
chr3.CM0005.53_at
chr3.CM0005.53_s_at
chr3.CM0005.58_at
chr3.CM0005.69_at
chr3.CM0047.21_at
chr3.CM0049.18_at
chr3.CM0049.29_at
chr3.CM0049.2_at
chr3.CM0059.9_at
chr3.CM0070.51_at
chr3.CM0070.56_s_at
chr3.CM0070.57_at
chr3.CM0070.7_at
chr3.CM0080.15_at
chr3.CM0080.26_at
chr3.CM0080.34_at
chr3.CM0080.34_s_at
chr3.CM0080.7_at
chr3.CM0106.44_at
chr3.CM0106.45_at
chr3.CM0111.13_at
chr3.CM0111.14_at
chr3.CM0111.51_at
chr3.CM0116.3.1_at
chr3.CM0127.16_at
chr3.CM0127.5_at
chr3.CM0127.5_s_at
chr3.CM0127.71_at
chr3.CM0127.79_at
chr3.CM0129.7.1_at
chr3.CM0135.1_at
chr3.CM0155.17_at
chr3.CM0155.8_at
chr3.CM0160.35_at
chr3.CM0160.49_at
chr3.CM0160.53_at
chr3.CM0160.53_s_at
chr3.CM0160.56_at
chr3.CM0160.60_s_at
chr3.CM0176.28_at
chr3.CM0176.34_at
chr3.CM0190.15_at
chr3.CM0196.9_at
chr3.CM0208.27_at
chr3.CM0208.44_at
chr3.CM0213.15_at
chr3.CM0213.8_at
chr3.CM0216.121_at
chr3.CM0216.52_at
chr3.CM0241.17_at
chr3.CM0243.7_at
chr3.CM0246.32_at
chr3.CM0279.27_at
chr3.CM0282.115_at
chr3.CM0282.86_at
chr3.CM0282.94_at
chr3.CM0282.95_at
chr3.CM0282.96_at
chr3.CM0396.34_at
chr3.CM0460.1_at
chr3.CM0460.28_at
chr3.CM0460.30_at
chr3.CM0590.83_at
chr3.CM0602.65_at
chr3.CM0690.10.1_at
chr3.CM0690.24_at
chr3.CM0701.16_at
chr3.CM0711.17_at
chr3.CM0792.31_at
chr3.CM0792.80_at
chr3.CM0996.19_at
chr3.CM1468.15_at
chr3.TM0022.22_s_at
chr3.TM0022.24_s_at
chr3.TM0035.10_s_at
chr3.TM0035.12_at
chr3.TM0035.4_at
chr3.TM0035.4_s_at
chr3.TM0436.2_at
chr3.TM0506.6_at
chr3.TM0649.10_at
chr3.TM0782.20.1_at
chr3.TM0786.1_at
chr3.TM0984.3_at
chr3.TM1089.7_at
chr3.TM1144.1_at
chr3.TM1222.5_at
chr3.TM1437.10_at
chr3.TM1768.12_at
chr3.TM1768.16_at
chr4.BM1698.15_at
chr4.BM1698.6_at
chr4.CM0004.18_at
chr4.CM0004.34_at
chr4.CM0006.49_at
chr4.CM0025.25_at
chr4.CM0025.26_at
chr4.CM0042.11_at
chr4.CM0042.43_at
chr4.CM0042.50_at
chr4.CM0044.2_s_at
chr4.CM0044.35.1_at
chr4.CM0046.27_at
chr4.CM0046.50_at
chr4.CM0046.65_s_at
chr4.CM0073.26_at
chr4.CM0073.30.1_at
chr4.CM0073.74.1_at
chr4.CM0073.74_at
chr4.CM0073.85_at
chr4.CM0073.86_at
chr4.CM0087.102_at
chr4.CM0087.19_at
chr4.CM0087.91_at
chr4.CM0087.98_at
chr4.CM0100.21_at
chr4.CM0126.117_at
chr4.CM0126.58_at
chr4.CM0126.80_at
chr4.CM0126.97_at
chr4.CM0128.29_at
chr4.CM0128.52_at
chr4.CM0131.42_at
chr4.CM0165.30_at
chr4.CM0165.33_at
chr4.CM0170.23_at
chr4.CM0172.19_at
chr4.CM0175.38_at
chr4.CM0175.38_s_at
chr4.CM0175.66_at
chr4.CM0175.71_at
chr4.CM0175.74_at
chr4.CM0175.8_at
chr4.CM0179.16_at
chr4.CM0182.52_at
chr4.CM0194.19_at
chr4.CM0229.25_at
chr4.CM0229.34_at
chr4.CM0234.47_at
chr4.CM0244.1_at
chr4.CM0244.64_at
chr4.CM0244.78_at
chr4.CM0244.94_at
chr4.CM0256.17_at
chr4.CM0256.44_at
chr4.CM0265.47_at
chr4.CM0265.47_s_at
chr4.CM0281.55_at
chr4.CM0283.41_at
chr4.CM0283.7_s_at
chr4.CM0288.26_at
chr4.CM0288.72_at
chr4.CM0297.8_at
chr4.CM0307.22_at
chr4.CM0333.3_at
chr4.CM0337.30_at
chr4.CM0399.45_at
chr4.CM0399.52.1_at
chr4.CM0429.14.1_at
chr4.CM0429.14_at
chr4.CM0501.14_at
chr4.CM0501.33_at
chr4.CM0501.35_at
chr4.CM0501.35_x_at
chr4.CM0525.19_at
chr4.CM0617.41_at
chr4.CM0617.66_at
chr4.CM0617.6_at
chr4.CM0654.37_at
chr4.CM0739.5.1_at
chr4.CM0831.9_at
chr4.CM1600.10_at
chr4.TM0555.4_at
chr4.TM0597.21_at
chr4.TM0692.18_at
chr4.TM0844.22_at
chr4.TM1415.10.1_at
chr4.TM1415.10.2_at
chr5.CM0019.5_at
chr5.CM0024.20_at
chr5.CM0040.60_at
chr5.CM0048.24_at
chr5.CM0048.50_s_at
chr5.CM0048.61_at
chr5.CM0052.19_at
chr5.CM0052.31_at
chr5.CM0071.53_at
chr5.CM0071.54.1_at
chr5.CM0072.18.1_at
chr5.CM0072.18_s_at
chr5.CM0077.73_at
chr5.CM0089.34_at
chr5.CM0089.38_at
chr5.CM0089.74.1_at
chr5.CM0089.74.1_s_at
chr5.CM0095.25_at
chr5.CM0096.53_at
chr5.CM0096.55.1_at
chr5.CM0096.98.1_at
chr5.CM0148.20_at
chr5.CM0148.21_at
chr5.CM0158.20_at
chr5.CM0158.47_at
chr5.CM0180.35_at
chr5.CM0200.105_at
chr5.CM0200.109_at
chr5.CM0200.117_at
chr5.CM0200.68_at
chr5.CM0200.75_at
chr5.CM0211.10_at
chr5.CM0211.16_at
chr5.CM0239.46_at
chr5.CM0239.51_at
chr5.CM0239.8_at
chr5.CM0299.3_at
chr5.CM0311.6_at
chr5.CM0328.51_at
chr5.CM0341.27_at
chr5.CM0357.25.1_at
chr5.CM0357.64.1_at
chr5.CM0359.20_at
chr5.CM0494.14_at
chr5.CM0494.37_at
chr5.CM0569.30_at
chr5.CM0571.54_at
chr5.CM0909.64_at
chr5.CM0909.73_at
chr5.CM0953.31_at
chr5.CM0953.41_at
chr5.TM0186.14_at
chr5.TM0280.19_at
chr5.TM0280.22_at
chr5.TM0389.11_at
chr5.TM0389.11_s_at
chr5.TM0455.22_at
chr5.TM0562.28_at
chr5.TM0562.31_at
chr5.TM0731.13_at
chr5.TM0743.4_at
chr5.TM0852.16_at
chr5.TM0872.19.1_at
chr5.TM1466.3.1_at
chr5.TM1466.3_at
chr5.TM1667.11.2_at
chr5.TM1667.24_at
chr6.BM1429.25_at
chr6.BM1714.12_at
chr6.CM0041.3_at
chr6.CM0045.1_at
chr6.CM0066.21.1_at
chr6.CM0066.23.1_at
chr6.CM0082.38_at
chr6.CM0114.16_at
chr6.CM0114.20_at
chr6.CM0114.24.1_at
chr6.CM0114.24.1_s_at
chr6.CM0114.43_at
chr6.CM0114.44_at
chr6.CM0118.34_s_at
chr6.CM0118.94_at
chr6.CM0139.52_at
chr6.CM0139.53_at
chr6.CM0139.70_at
chr6.CM0314.13.1_at
chr6.CM0314.13.2_at
chr6.CM0314.50_at
chr6.CM0420.4_at
chr6.CM0539.6_at
chr6.CM0738.19.1_at
chr6.CM0836.31_s_at
chr6.CM0885.10_at
chr6.TM0085.9.1_s_at
chr6.TM0317.20.1_at
chr6.TM0317.20.1_s_at
chr6.TM0336.21.1_at
chr6.TM0367.11_at
chr6.TM0517.14_at
chr6.TM0630.8.1_at
chr6.TM0722.22_at
chr6.TM1240.12_at
chr6.TM1657.16_at
chr6.TM1763.7_at
gi45396578_at
gi45399734_at
gi45621672_at
gi60100347_s_at
gi7723609_at
Ljwgs_013986.1_at
Ljwgs_018684.2_at
Ljwgs_035693.2_at
Ljwgs_121486.1_at
chr1.TM0221.2_at
chr2.TM1766.3_at
chr5.CM0040.25_at
Ljwgs_047220.1_at
Ljwgs_127990.1_at
Ljwgs_141699.1_at
chr2.CM0249.113_at
chr3.CM0208.46_at
chr4.CM0227.6_at
chr5.CM0909.32_at
Ljwgs_097197.1.1_at
chr3.CM0724.4_at
Ljwgs_015129.1_at
Ljwgs_033155.1_at
TM1515.6_at
