# Supplementary material for: Use of transcriptomics and co-expression networks to analyze the interconnections between nitrogen assimilation and photorespiratory metabolism
Source: J Exp Bot. 2016 Apr 25;67(10):3095–108. doi: 10.1093/jxb/erw170 (PMC4867901; doi:10.1093/jxb/erw170)
Supplement: Supplementary Data [file supp_erw170_Supplementary_table_S11.xls]

## Sheet: 1
Supplementary Table S11. Data resulting of co-expression network analysis of photorespiratory genes, genes of the primary nitrogen assimilation and transcription factors that indicate the degree of connection between nitrogen and photorespiratory genes with these transcription factors.
Probeset	Gene	Description	Degree	TopologicalCoefficient	AverageShortestPathLength	BetweennessCentrality	ClosenessCentrality	NeighborhoodConnectivity	Radiality	Pathway	Kazusa2.5	Kazusa3.0
Ljwgs_019675.1_at	LjNRT2	Lotus japonicus similar to At5g14570: high affinity nitrate transporter - like protein	49	0.787515	2.68305	0.00071406	0.372711	27.7755	0.579238	N	chr1.CM0001.20.r2.a	Lj1g3v3646440.1
Ljwgs_003146.1_at	LjNPF	Lotus japonicus similar to At5g13400: peptide transporter - like protein	281	0.452919	1.52826	0.0445814	0.654341	17.758	0.867936	N	chr1.CM0017.480.r2.a	Lj1g3v3329140.1
Ljwgs_075731.1_s_at	LjNPF	Lotus japonicus similar to O22305: (O22305) PEPTIDE TRANSPORTER	3	0.622222	3.00246	5.54e-06	0.333061	10.3333	0.499386	N	chr1.CM0125.390.r2.m	Lj1g3v1183390.1
Ljwgs_110862.1_s_at	LjAAT	NA	64	0.821232	2.60934	0.00108629	0.383239	28.9219	0.597666	N	chr1.CM1664.360.r2.d	Lj1g3v2050900.1
Ljwgs_057547.1_at	LjNPF	NA	85	0.768512	2.50614	0.00220914	0.39902	27.1294	0.623464	N	chr2.CM0021.2200.r2.m	Lj4g3v1273920.1
chr2.CM0304.49_at	LjNPF	Lotus japonicus similar to At1g12110: nitrate chlorate transporter CHL1	144	0.598652	2.21622	0.00946903	0.45122	21.3542	0.695946	N	chr2.CM0021.3040.r2.d	Lj2g3v2014180.1
chr2.CM0608.32_at	LjNPF	Lotus japonicus similar to At1g69870: unknown protein	14	0.837054	2.86486	5.543e-05	0.349057	27.7857	0.533784	N	chr2.CM0608.1290.r2.m	Lj2g3v1349210.1
Ljwgs_012620.2_s_at	LjNPF	Lotus japonicus similar to At3g21670: nitrate transporter	328	0.45376	1.30221	0.0564917	0.767925	17.3354	0.924447	N	chr2.CM0826.350.r2.m	Lj2g3v2899930.1
CM1488.48_at	LjGDH4	Lotus japonicus similar to At1g51720: hypothetical protein	84	0.778011	2.51106	0.00207625	0.398239	27.4524	0.622236	N	chr3.CM1488.250.r2.d	Lj0g3v0102829.1
Ljwgs_007386.2_at	LjAAT	Lotus japonicus similar to Q42803: (Q42803) MITOCHONDRIAL ASPARTATE AMINOTRANSFERASE PR	64	0.764706	2.60934	0.00127587	0.383239	27	0.597666	N	chr3.LjT39G17.80.r2.m	Lj3g3v1517550.2
chr4.CM0161.9_at	LjNRT2	Lotus japonicus similar to At1g12940: nitrate transporter, putative	231	0.508538	1.77887	0.0246957	0.562155	19.3074	0.805283	N	chr4.CM0161.180.r2.d	Lj4g3v1085060.1
chr4.CM0247.21.1_s_at	LjNPF	Lotus japonicus similar to At1g32450: peptide transporter PTR2-B, putative	90	0.727451	2.48157	0.00273539	0.40297	25.7333	0.629607	N	chr4.CM0247.130.r2.m	Lj4g3v1151760.1
Ljwgs_019948.1_at	LjAMT	Lotus japonicus similar to At2g38290: putative ammonium transporter	268	0.476679	1.59705	0.0371968	0.626154	18.1604	0.850737	N	chr4.LjB06H14.30.r2.m	Lj4g3v2846240.1
Ljwgs_015806.2_s_at	LjGLN1.2	Lotus japonicus similar to At5g37600: glutamate--ammonia ligase	100	0.727059	2.43243	0.00338358	0.411111	25.72	0.641892	N	chr6.CM0014.300.r2.m	Lj0g3v0335159.1
Ljwgs_035611.1_at	LjGLT1	Lotus japonicus similar to At5g53460: NADH-dependent glutamate synthase	24	0.892157	2.8059	0.00012774	0.356392	31.3333	0.548526	N	LjSGA_035611.1	Lj0g3v0129059.1
Ljwgs_037992.1_at	LjGLT2	Lotus japonicus similar to At5g53460: NADH-dependent glutamate synthase	70	0.80084	2.57985	0.00136374	0.387619	28.2286	0.605037	N	LjSGA_037992.1	Lj0g3v0254959.1
TM1610.18_at	LjNPF	Lotus japonicus similar to At3g54140: peptide transport - like protein	29	0.76489	2.78624	0.00041865	0.358907	26.2414	0.55344	N	LjT24M05.60.r2.m	Lj6g3v0597030.1
TM1307.9.1_s_at	LjASN2	Lotus japonicus similar to At3g47340: glutamine-dependent asparagine synthetase	305	0.468215	1.41523	0.0468875	0.706597	17.8557	0.896192	N	LjT47C13.80.r2.d	Lj2g3v2291670.1
Ljwgs_028040.1_at	LjAMT1	Lotus japonicus similar to Q9FVN0: (Q9FVN0) AMMONIUM TRANSPORTER	87	0.771129	2.49631	0.00226998	0.400591	27.2184	0.625921	N	LjT39G18.100.r2.m	Lj0g3v0038059.1
TM1520.22_at	LjASN3	NA	1	0	3.0172	0	0.331433	15	0.4957	N	LjT09J04.190.r2.d	Lj0g3v0239619.1
Ljwgs_037968.1_s_at	LjAMT2.1	Lotus japonicus similar to At2g38290: putative ammonium transporter	1	0	3.06634	0	0.326122	5	0.483415	N	LjSGA_037968.1	Lj0g3v0050279.1
Ljwgs_068766.1_s_at	LjGLU1	Lotus japonicus similar to O49154: (O49154) FERREDOXIN-DEPENDENT GLUTAMATE SYNTHASE (EC	8	0.894531	2.89435	1.424e-05	0.345501	29.625	0.526413	PR	chr1.CM0009.170.r2.d	Lj1g3v4154900.1
TM0684.53_at	LjPglP2	Lotus japonicus similar to At5g36700: N-glyceraldehyde-2-phosphotransferase-like	362	0.433548	1.13514	0.0743803	0.880952	16.6077	0.966216	PR	chr1.CM0393.360.r2.d	Lj1g3v2842370.1
chr2.CM0008.66_at	LjGGT	Lotus japonicus similar to At1g70580: putative alanine aminotransferase	367	0.417851	1.10565	0.0806977	0.904444	16.4605	0.973587	PR	chr2.CM0008.660.r2.m	Lj2g3v1415440.1
Ljwgs_010991.0.1_at	LjGDC-H1	Lotus japonicus similar to At2g35370: glycine decarboxylase complex H-protein	364	0.431624	1.12531	0.07711	0.888646	16.5385	0.968673	PR	chr2.CM0021.680.r2.m	Lj4g3v1152920.1
Ljwgs_022333.1_s_at	LjSHM1	Lotus japonicus similar to GLYM_PEA: (P34899) SERINE HYDROXYMETHYLTRANSFERASE, MITOCHON	365	0.431355	1.12039	0.0765772	0.892544	16.5288	0.969902	PR	chr2.CM0177.310.r2.m	Lj2g3v1467880.1
Ljwgs_079709.1_at	LjSGAT2	NA	161	0.589175	2.12776	0.0112724	0.469977	21.6211	0.718059	PR	chr2.LjB15M17.30.r2.m	Lj2g3v3058530.1
chr3.CM0226.44_at	LjGlyK2	NA	361	0.434441	1.14005	0.0731854	0.877155	16.6399	0.964988	PR	chr3.CM0226.250.r2.m	Lj3g3v2247080.1
Ljwgs_038509.1_at	LjGO2	Lotus japonicus similar to At3g14415: glycolate oxidase like protein, 3 -partial	369	0.416099	1.09582	0.0848041	0.912556	16.3957	0.976044	PR	chr3.LjT36L22.30.r2.a	Lj3g3v1048900.2
Ljwgs_040856.1_s_at	LjGDC-P1	Lotus japonicus similar to At4g33010: P-Protein - like protein	45	0.803922	2.7027	0.00058492	0.37	28.3333	0.574324	PR	chr5.CM0019.20.r2.m	Lj5g3v0404800.1
chr5.CM0089.81_at	LjDiT1	Lotus japonicus similar to At5g12860: 2-oxoglutarate malate translocator precursor -like protein	53	0.838513	2.66339	0.00072359	0.375461	29.5094	0.584152	PR	chr5.CM0089.610.r2.d
chr5.CM0569.17.1_at	LjGDC-P2	Lotus japonicus similar to At4g33010: P-Protein - like protein	52	0.816176	2.6683	0.00075513	0.37477	28.75	0.582924	PR	chr5.LjT34K16.170.r2.m	Lj5g3v0404800.1
chr6.CM0055.71_at	LjDiT2.1	Lotus japonicus similar to At5g64290: 2-oxoglutarate malate translocator	104	0.710407	2.41278	0.00384645	0.41446	25.1538	0.646806	PR	chr6.CM0055.990.r2.d	Lj6g3v2204740.1
TM1765.11_s_at	LjGLN2	Lotus japonicus similar to At5g35630: glutamate-ammonia ligase (EC 6.3.1.2) precursor, chloroplast (clone lambdaAtgsl1) (pir||S18600)	62	0.800285	2.61916	0.00112051	0.381801	28.2097	0.595209	PR	chr6.CM0139.890.r2.m	Lj6g3v1887800.1
TM1304.24_at	LjGDC-T	Lotus japonicus similar to At1g11860: aminomethyltransferase-like precursor protein	309	0.476098	1.40049	0.0490255	0.714035	17.6634	0.899877	PR	chr6.LjT01P07.10.r2.d	Lj6g3v1849480.2
Ljwgs_011418.2_at	LjHPR	Lotus japonicus similar to At1g68010: hydroxypyruvate reductase (HPR)	367	0.417851	1.10565	0.0806977	0.904444	16.4605	0.973587	PR	LjSGA_011418.2	Lj5g3v2242500.1
Ljwgs_014290.1_at	LjPglP3	NA	23	0.777174	2.82064	0.00016322	0.35453	25.8696	0.54484	PR	LjSGA_014290.1	Lj6g3v1708420.1
Ljwgs_028307.1_at	LjPglP1	Lotus japonicus similar to At5g36790: p-nitrophenylphosphatase-like protein	359	0.435856	1.14988	0.0721453	0.869658	16.6908	0.962531	PR	LjSGA_028307.1	Lj1g3v2842370.1
chr1.CM0122.12_at	chr1.CM0122.12_at	Lotus japonicus similar to At4g01720: putative DNA-binding protein	29	0.543314	1.95086	0.00104336	0.512594	201.483	0.762285	TF	chr1.CM0122.1300.r2.m	Lj1g3v4830200.1
Ljwgs_026902.1_at	Ljwgs_026902.1_at	Lotus japonicus similar to At5g48560: putative bHLH transcription factor (bHLH078)	26	0.591203	1.9656	0.00070419	0.50875	219.154	0.7586	TF	chr1.CM0316.630.r2.a	Lj1g3v3580670.1
chr1.CM0442.14_at	chr1.CM0442.14_at	Lotus japonicus similar to At5g11270: unknown protein	33	0.492157	1.9312	0.00151514	0.517812	182.606	0.767199	TF	chr1.CM0442.280.r2.d	Lj0g3v0337679.1
chr1.TM0498.8.2_at	chr1.TM0498.8.2_at	Lotus japonicus similar to At5g25220: KNAT3 homeodomain protein	30	0.530262	1.94595	0.00121732	0.513889	196.667	0.763514	TF	chr1.CM0498.230.r2.d	Lj1g3v1853300.1
Ljwgs_145417.1_at	Ljwgs_145417.1_at	NA	17	0.762155	2.00983	0.0003194	0.497555	282.235	0.747543	TF	chr1.CM1976.90.r2.m	Lj1g3v0785930.1
TM1539.3_at	TM1539.3_at	NA	29	0.547332	1.95086	0.00085168	0.512594	202.966	0.762285	TF	chr1.LjT17I13.20.r2.d	Lj1g3v1464130.1
chr1.TM1410.24_at	chr1.TM1410.24_at	Lotus japonicus similar to At1g72210: putative bHLH transcription factor (bHLH096)	32	0.505674	1.93612	0.00128921	0.516497	187.594	0.765971	TF	chr1.LjT40H13.220.r2.d	Lj1g3v1525930.1
Ljwgs_069672.1_at	Ljwgs_069672.1_at	Lotus japonicus similar to At5g65790: transcription factor-like protein	24	0.616418	1.97543	0.00062671	0.506219	228.458	0.756143	TF	chr2.CM0021.150.r2.m	Lj2g3v1983980.1
Ljwgs_121486.1_at	Ljwgs_121486.1_at	NA	31	0.519538	1.94103	0.00111304	0.51519	192.71	0.764742	TF	chr2.CM0021.550.r2.m	Lj2g3v1984810.1
Ljwgs_039780.1_s_at	Ljwgs_039780.1_s_at	Lotus japonicus similar to At5g63090: LOBd (LOB)	27	0.576132	1.96069	0.00074982	0.510025	213.593	0.759828	TF	chr2.CM0263.240.r2.m	Lj2g3v0934070.1
chr3.CM0070.51_at	chr3.CM0070.51_at	Lotus japonicus similar to At2g28160: putative bHLH transcription factor (bHLH029)	27	0.575529	1.96069	0.00079069	0.510025	213.37	0.759828	TF	chr3.CM0070.320.r2.m	Lj3g3v1113460.1
chr3.CM0155.8_at	chr3.CM0155.8_at	NA	32	0.504404	1.93612	0.00148648	0.516497	187.125	0.765971	TF	chr3.CM0155.80.r2.d	Lj3g3v1341620.1
chr3.CM0160.49_at	chr3.CM0160.49_at	NA	26	0.595372	1.9656	0.00058383	0.50875	220.692	0.7586	TF	chr3.CM0160.930.r2.d	Lj3g3v2824300.1
chr3.CM0196.9_at	chr3.CM0196.9_at	Lotus japonicus similar to Q9XFB0: (Q9XFB0) YABBY2	31	0.519538	1.94103	0.00111304	0.51519	192.71	0.764742	TF	chr3.CM0196.150.r2.m	Lj0g3v0190219.1
Ljwgs_041826.1_at	Ljwgs_041826.1_at	Lotus japonicus similar to At5g11590: transcription factor like protein	28	0.563782	1.95577	0.00073411	0.511307	209.036	0.761057	TF	chr3.CM0213.70.r2.a	Lj3g3v2315340.1
chr3.CM0241.17_at	chr3.CM0241.17_at	Lotus japonicus similar to At5g48560: putative bHLH transcription factor (bHLH078)	25	0.612358	1.97052	0.00051831	0.507481	226.96	0.757371	TF	chr3.CM0241.190.r2.d	Lj0g3v0126899.2
Ljwgs_048638.1_s_at	Ljwgs_048638.1_s_at	Lotus japonicus similar to At2g28160: putative bHLH transcription factor (bHLH029)	33	0.492157	1.9312	0.00151514	0.517812	182.606	0.767199	TF	chr3.CM0396.610.r2.m	Lj3g3v3033250.2
chr5.CM0569.30_at	chr5.CM0569.30_at	Lotus japonicus similar to At3g13840: hypothetical protein	29	0.549108	1.95086	0.00081927	0.512594	203.621	0.762285	TF	chr3.CM0416.1260.r2.d	Lj3g3v2579340.1
chr3.TM0984.3_at	chr3.TM0984.3_at	NA	18	0.740891	2.00491	0.00023595	0.498775	274.389	0.748772	TF	chr3.CM0846.60.r2.d	Lj3g3v0509780.1
chr3.TM0022.22_s_at	chr3.TM0022.22_s_at	Lotus japonicus similar to Q9FUK9: (Q9FUK9) MYB-RELATED TRANSCRIPTION FACTOR PHAN1	31	0.519538	1.94103	0.00111304	0.51519	192.71	0.764742	TF	chr3.LjT11G09.150.r2.m	Lj3g3v1631860.1
chr4.CM0046.27_at	chr4.CM0046.27_at	NA	31	0.518052	1.94103	0.00120819	0.51519	192.161	0.764742	TF	chr4.CM0046.1360.r2.d	Lj4g3v2616130.1
chr4.CM0399.52.1_at	chr4.CM0399.52.1_at	Lotus japonicus similar to At5g19790: AP2 domain containing protein RAP2.11	18	0.734718	2.00491	0.00035664	0.498775	272.111	0.748772	TF	chr4.CM0046.750.r2.a	Lj4g3v2604280.1
chr4.CM0399.45_at	chr4.CM0399.45_at	Lotus japonicus similar to At4g34590: bZIP transcription factor ATB2 Atbzip11	32	0.505674	1.93612	0.00128921	0.516497	187.594	0.765971	TF	chr4.CM0046.810.r2.a
chr4.CM0175.74_at	chr4.CM0175.74_at	NA	26	0.595164	1.9656	0.00058674	0.50875	220.615	0.7586	TF	chr4.CM0175.500.r2.m	Lj4g3v2882190.1
chr4.CM0244.94_at	chr4.CM0244.94_at	Lotus japonicus similar to At5g56860: unknown protein	33	0.489694	1.9312	0.00212876	0.517812	181.697	0.767199	TF	chr4.CM0244.1060.r2.m	Lj4g3v2140320.1
chr4.CM0337.30_at	chr4.CM0337.30_at	Lotus japonicus similar to At1g68150: putative DNA binding protein	30	0.530714	1.94595	0.0011177	0.513889	196.833	0.763514	TF	chr4.CM0337.220.r2.d	Lj4g3v0335770.1
TM1571.9_at	TM1571.9_at	NA	32	0.505589	1.93612	0.00131591	0.516497	187.562	0.765971	TF	chr4.CM1616.250.r2.d	Lj0g3v0292969.1
Ljwgs_023888.1_at	Ljwgs_023888.1_at	Lotus japonicus similar to At3g54220: SCARECROW1	25	0.611491	1.97052	0.00052872	0.507481	226.64	0.757371	TF	chr4.CM1864.540.r2.m	Lj4g3v1389110.1
chr4.BM1698.6_at	chr4.BM1698.6_at	NA	32	0.505674	1.93612	0.00128921	0.516497	187.594	0.765971	TF	chr4.LjB15O07.70.r2.m	Lj0g3v0089699.1
chr5.CM0040.60_at	chr5.CM0040.60_at	NA	32	0.505674	1.93612	0.00128921	0.516497	187.594	0.765971	TF	chr5.CM0040.410.r2.m	Lj5g3v0473570.1
chr5.CM0148.20_at	chr5.CM0148.20_at	Lotus japonicus similar to At5g52260: unknown protein	18	0.734718	2.00491	0.00035664	0.498775	272.111	0.748772	TF	chr5.CM0148.610.r2.a	Lj5g3v2013880.1
CM0345.66.2_at	CM0345.66.2_at	Lotus japonicus similar to At2g25180: putative two-component response regulator protein	31	0.519451	1.94103	0.00113998	0.51519	192.677	0.764742	TF	chr5.CM0345.260.r2.d	Lj5g3v0523200.1
chr5.CM0494.14_at	chr5.CM0494.14_at	Lotus japonicus similar to At3g23240: ethylene response factor 1	29	0.546398	1.95086	0.00094606	0.512594	202.621	0.762285	TF	chr5.CM0494.320.r2.m	Lj5g3v1062530.1
TM0439.5.1_at	TM0439.5.1_at	Lotus japonicus similar to At5g14340: MYB40 - putative transcription factor	17	0.77443	2.00983	0.00017753	0.497555	286.765	0.747543	TF	chr5.LjT29P04.280.r2.d	Lj0g3v0165349.1
chr6.TM1657.16_at	chr6.TM1657.16_at	Lotus japonicus similar to At1g30650: putative DNA-binding protein	24	0.610095	1.97543	0.00073621	0.506219	226.125	0.756143	TF	chr6.CM1034.270.r2.d	Lj6g3v1589790.1
Ljwgs_010242.1_at	Ljwgs_010242.1_at	Lotus japonicus similar to At1g03840: putative DNA-binding protein	30	0.533333	1.94595	0.00099096	0.513889	197.8	0.763514	TF	LjSGA_010242.1	Lj0g3v0071619.1
Ljwgs_010689.2_at	Ljwgs_010689.2_at	NA	16	0.806064	2.01474	0.00014291	0.496341	298.438	0.746314	TF	LjSGA_010689.2	Lj0g3v0123959.1
Ljwgs_022114.1_at	Ljwgs_022114.1_at	NA	31	0.51814	1.94103	0.00118403	0.51519	192.194	0.764742	TF	LjSGA_022114.1	Lj0g3v0050029.1
Ljwgs_023375.1_at	Ljwgs_023375.1_at	Lotus japonicus similar to At4g25410: putative protein	31	0.51814	1.94103	0.00118403	0.51519	192.194	0.764742	TF	LjSGA_023375.1	Lj5g3v2030840.1
Ljwgs_026378.1_at	Ljwgs_026378.1_at	Lotus japonicus similar to At5g19790: AP2 domain containing protein RAP2.11	18	0.734718	2.00491	0.00035664	0.498775	272.111	0.748772	TF	LjSGA_026378.1	Lj4g3v1770570.1
Ljwgs_030731.1_at	Ljwgs_030731.1_at	NA	33	0.489694	1.9312	0.00212876	0.517812	181.697	0.767199	TF	LjSGA_030731.1	Lj0g3v0058309.1
Ljwgs_031971.1_at	Ljwgs_031971.1_at	NA	29	0.546398	1.95086	0.00094606	0.512594	202.621	0.762285	TF	LjSGA_031971.1	Lj0g3v0263419.1
Ljwgs_032092.1_at	Ljwgs_032092.1_at	Lotus japonicus similar to At1g75540: zinc finger protein, putative	30	0.532882	1.94595	0.0010102	0.513889	197.633	0.763514	TF	LjSGA_032092.1	Lj5g3v0165540.1
Ljwgs_033877.1_at	Ljwgs_033877.1_at	NA	32	0.505674	1.93612	0.00128921	0.516497	187.594	0.765971	TF	LjSGA_033877.1	Lj4g3v2079370.1
Ljwgs_035337.1_at	Ljwgs_035337.1_at	Lotus japonicus similar to At5g63430: putative protein	31	0.519538	1.94103	0.00111304	0.51519	192.71	0.764742	TF	LjSGA_035337.1	Lj0g3v0261399.1
Ljwgs_038411.1_at	Ljwgs_038411.1_at	Lotus japonicus similar to At3g58710: WRKY transcription factor 69 (WRKY69)	33	0.492157	1.9312	0.00151514	0.517812	182.606	0.767199	TF	LjSGA_038411.1	Lj0g3v0179799.1
Ljwgs_040320.1_at	Ljwgs_040320.1_at	Lotus japonicus similar to At2g30340: unknown protein	26	0.579112	1.9656	0.00084774	0.50875	214.692	0.7586	TF	LjSGA_040320.1	Lj2g3v2412470.2
Ljwgs_053590.1_at	Ljwgs_053590.1_at	NA	25	0.594797	1.97052	0.00078685	0.507481	220.48	0.757371	TF	LjSGA_053590.1	Lj0g3v0334259.1
Ljwgs_069843.1_at	Ljwgs_069843.1_at	Lotus japonicus similar to At1g74660: unknown protein	28	0.560879	1.95577	0.00086264	0.511307	207.964	0.761057	TF	LjSGA_069843.1	Lj1g3v0491080.1
chr1.CM0178.64_at	chr1.CM0178.64_at	NA	20	0.618428	1.99509	0.0008465	0.501232	229.2	0.751228	TF	chr1.CM0178.420.r2.m	Lj1g3v2296410.1
chr3.CM0208.27_at	chr3.CM0208.27_at	Lotus japonicus similar to At3g61950: bHLH transcription factor (bHLH067) like protein	30	0.526558	1.94595	0.00174329	0.513889	195.3	0.763514	TF	chr3.CM0208.290.r2.m	Lj3g3v2517670.1
chr4.CM0073.74.1_at	chr4.CM0073.74.1_at	Lotus japonicus similar to At1g68520: putative B-box zinc finger protein	32	0.500932	1.93612	0.00202112	0.516497	185.844	0.765971	TF	chr4.CM0042.630.r2.d	Lj4g3v3099260.1
chr5.CM0019.5_at	chr5.CM0019.5_at	Lotus japonicus similar to At5g56860: unknown protein	32	0.500932	1.93612	0.00202112	0.516497	185.844	0.765971	TF	chr5.CM0019.40.r2.m	Lj5g3v0404820.1
Ljwgs_022391.1_at	Ljwgs_022391.1_at	Lotus japonicus similar to At3g02150: unknown protein	29	0.512382	1.95086	0.00176797	0.512594	190.069	0.762285	TF	LjSGA_022391.1	Lj2g3v1091860.1
Ljwgs_131100.1_at	Ljwgs_131100.1_at	Lotus japonicus similar to At5g56860: unknown protein	28	0.528455	1.95577	0.00158419	0.511307	196	0.761057	TF	LjSGA_131100.1	Lj6g3v1270770.1
chr1.CM0088.54_at	chr1.CM0088.54_at	Lotus japonicus similar to At3g49940: unknown protein	12	0.931572	2.0344	1.437e-05	0.491546	344.75	0.7414	TF	chr1.CM0088.550.r2.d	Lj1g3v0051030.1
chr1.CM0088.60_at	chr1.CM0088.60_at	Lotus japonicus similar to At4g33880: putative bHLH transcription factor (bHLH085)	14	0.894696	2.02457	2.813e-05	0.493932	331.143	0.743857	TF	chr1.CM0088.610.r2.d	Lj5g3v2099550.1
chr1.CM0098.48_at	chr1.CM0098.48_at	NA	12	0.931572	2.0344	1.437e-05	0.491546	344.75	0.7414	TF	chr1.CM0098.60.r2.d	Lj1g3v4048450.1
chr1.CM0104.34_at	chr1.CM0104.34_at	Lotus japonicus similar to At5g18270: NAM (no apical meristem)-like protein	28	0.562234	1.95577	0.0007605	0.511307	208.464	0.761057	TF	chr1.CM0104.1990.r2.m	Lj1g3v3948230.1
Ljwgs_021600.1_s_at	Ljwgs_021600.1_s_at	NA	19	0.732563	2	0.00021307	0.5	271.316	0.75	TF	chr1.CM0104.2670.r2.m	Lj1g3v3975310.1
Ljwgs_065309.1_at	Ljwgs_065309.1_at	Lotus japonicus similar to At1g08810: transcription factor like protein	28	0.564073	1.95577	0.00072861	0.511307	209.143	0.761057	TF	chr1.CM0104.3630.r2.m	Lj4g3v1630980.1
Ljwgs_001402.3_at	Ljwgs_001402.3_at	NA	30	0.532972	1.94595	0.00100151	0.513889	197.667	0.763514	TF	chr1.CM0104.550.r2.m	Lj1g3v3904220.1
chr1.TM0750.18_at	chr1.TM0750.18_at	NA	14	0.894696	2.02457	2.813e-05	0.493932	331.143	0.743857	TF	chr1.CM0105.1010.r2.m	Lj1g3v5035060.1
chr1.TM0750.2_at	chr1.TM0750.2_at	NA	17	0.80153	2.00983	0.00010157	0.497555	296.765	0.747543	TF	chr1.CM0105.1020.r2.m	Lj1g3v5035080.1
chr1.CM0122.3_at	chr1.CM0122.3_at	Lotus japonicus similar to At1g09530: putative transcription factor BHLH8	6	0.951671	2.06388	3.07e-06	0.484524	352.167	0.734029	TF	chr1.CM0122.1220.r2.m	Lj1g3v4830130.1
TM0990.18_at	TM0990.18_at	NA	12	0.931572	2.0344	1.437e-05	0.491546	344.75	0.7414	TF	chr1.CM0122.2130.r2.d	Lj1g3v4850500.1
chr1.CM0125.3_at	chr1.CM0125.3_at	Lotus japonicus similar to At2g40470: unknown protein	14	0.894696	2.02457	2.813e-05	0.493932	331.143	0.743857	TF	chr1.CM0125.620.r2.d	Lj2g3v2843700.2
Ljwgs_051588.1_at	Ljwgs_051588.1_at	Lotus japonicus similar to O82042: (O82042) HEAT SHOCK TRANSCRIPTION FACTOR (HSFA) (FRA	14	0.894696	2.02457	2.813e-05	0.493932	331.143	0.743857	TF	chr1.CM0133.500.r2.m	Lj1g3v1786150.1
Ljwgs_028711.2_s_at	Ljwgs_028711.2_s_at	NA	24	0.632453	1.97543	0.00043225	0.506219	234.375	0.756143	TF	chr1.CM0145.40.r2.m	Lj1g3v0244390.1
chr1.CM0147.92_at	chr1.CM0147.92_at	Lotus japonicus similar to At5g43290: putative protein	14	0.894696	2.02457	2.813e-05	0.493932	331.143	0.743857	TF	chr1.CM0147.250.r2.m	Lj0g3v0224079.1
chr1.CM0147.119_at	chr1.CM0147.119_at	Lotus japonicus similar to At5g02030: putative homeodomain protein	15	0.848238	2.01966	5.793e-05	0.495134	314	0.745086	TF	chr1.CM0147.30.r2.d	Lj1g3v3443690.1
chr1.CM0178.43_s_at	chr1.CM0178.43_s_at	Lotus japonicus similar to At1g20640: unknown protein	22	0.656935	1.98526	0.0004552	0.503713	243.409	0.753686	TF	chr1.CM0178.280.r2.m	Lj1g3v2295200.1
chr1.TM1643.16_at	chr1.TM1643.16_at	Lotus japonicus similar to At1g04370: hypothetical protein	13	0.899312	2.02948	2.381e-05	0.492736	332.846	0.742629	TF	chr1.CM0295.40.r2.d
Ljwgs_095844.1_s_at	Ljwgs_095844.1_s_at	Lotus japonicus similar to At5g15130: unknown protein	17	0.776821	2.00983	0.00015738	0.497555	287.647	0.747543	TF	chr1.CM0315.160.r2.m	Lj1g3v2953600.1
chr1.CM0318.21_at	chr1.CM0318.21_at	NA	12	0.900406	2.0344	2.041e-05	0.491546	333.25	0.7414	TF	chr1.CM0318.480.r2.d	Lj0g3v0195439.1
chr1.CM0318.9_at	chr1.CM0318.9_at	Lotus japonicus similar to At3g57800: bHLH like transcription factor (bHLH060)	17	0.80153	2.00983	0.00010157	0.497555	296.765	0.747543	TF	chr1.CM0318.640.r2.d	Lj1g3v4290130.2
chr1.CM0375.38_at	chr1.CM0375.38_at	NA	14	0.894696	2.02457	2.813e-05	0.493932	331.143	0.743857	TF	chr1.CM0375.200.r2.m	Lj1g3v4450520.1
TM0684.40_at	TM0684.40_at	Lotus japonicus similar to At5g17430: ovule development protein aintegumenta-like protein	14	0.894696	2.02457	2.813e-05	0.493932	331.143	0.743857	TF	chr1.CM0393.260.r2.d	Lj1g3v2841300.1
chr1.CM0393.64_at	chr1.CM0393.64_at	NA	14	0.894696	2.02457	2.813e-05	0.493932	331.143	0.743857	TF	chr1.CM0393.830.r2.d	Lj1g3v2883900.1
Ljwgs_019003.1_at	Ljwgs_019003.1_at	Lotus japonicus similar to At5g11190: putative protein	22	0.671224	1.98526	0.00032517	0.503713	248.682	0.753686	TF	chr1.CM0442.60.r2.a	Lj1g3v1911720.1
chr1.CM0982.48_at	chr1.CM0982.48_at	Lotus japonicus similar to At1g21450: scarecrow-like 1 (SCL1)	17	0.765503	2.00983	0.00026516	0.497555	283.471	0.747543	TF	chr1.CM0982.590.r2.d	Lj0g3v0277879.1
Ljwgs_052738.1_s_at	Ljwgs_052738.1_s_at	Lotus japonicus similar to Q9SWF9: (Q9SWF9) ZINC FINGER PROTEIN	16	0.827405	2.01474	7.856e-05	0.496341	306.312	0.746314	TF	chr1.CM1413.270.r2.m	Lj1g3v2809170.1
chr1.TM1635.10_at	chr1.TM1635.10_at	NA	14	0.894696	2.02457	2.813e-05	0.493932	331.143	0.743857	TF	chr1.CM1413.70.r2.d	Lj1g3v2776620.3
chr1.BM1697.1_at	chr1.BM1697.1_at	NA	16	0.83418	2.01474	6.803e-05	0.496341	308.812	0.746314	TF	chr1.LjB10L14.100.r2.m	Lj1g3v3116640.1
Ljwgs_019801.1_at	Ljwgs_019801.1_at	Lotus japonicus similar to At2g41690: putative heat shock transcription factor	17	0.80153	2.00983	0.00010157	0.497555	296.765	0.747543	TF	chr1.LjT35C19.20.r2.a	Lj1g3v4241070.1
chr1.TM1767.12_at	chr1.TM1767.12_at	NA	15	0.863957	2.01966	4.583e-05	0.495134	319.8	0.745086	TF	chr1.LjT35C22.100.r2.m	Lj1g3v2035130.1
chr1.TM1767.16_at	chr1.TM1767.16_at	NA	26	0.568376	1.9656	0.00067223	0.50875	210.731	0.7586	TF	chr1.LjT35C22.60.r2.m	Lj1g3v2035100.2
Ljwgs_031104.1_at	Ljwgs_031104.1_at	NA	22	0.671224	1.98526	0.00032517	0.503713	248.682	0.753686	TF	chr1.LjT36I04.30.r2.a	Lj1g3v2611340.1
chr1.TM0523.14_at	chr1.TM0523.14_at	NA	13	0.899312	2.02948	2.381e-05	0.492736	332.846	0.742629	TF	chr1.LjT39K06.100.r2.d	Lj0g3v0127839.1
chr2.CM0002.48_at	chr2.CM0002.48_at	Lotus japonicus similar to At2g40140: putative CCCH-type zinc finger protein	12	0.900406	2.0344	2.041e-05	0.491546	333.25	0.7414	TF	chr2.CM0002.160.r2.m	Lj2g3v2748860.1
Ljwgs_042411.1_s_at	Ljwgs_042411.1_s_at	Lotus japonicus similar to At2g40200: putative bHLH transcription factor (bHLH051)	22	0.673688	1.98526	0.00031184	0.503713	249.591	0.753686	TF	chr2.CM0002.420.r2.m	Lj2g3v2771140.1
TM0755.16_at	TM0755.16_at	NA	15	0.784463	2.01966	0.0050679	0.495134	290.467	0.745086	TF	chr2.CM0008.1180.r2.d	Lj2g3v1450690.1
chr2.CM0020.42_at	chr2.CM0020.42_at	NA	23	0.652527	1.98034	0.00036822	0.504963	241.783	0.754914	TF	chr2.CM0020.340.r2.m	Lj2g3v1536360.1
chr2.CM0132.46_at	chr2.CM0132.46_at	Lotus japonicus similar to At4g37850: putative bHLH transcription factor (bHLH025)	23	0.643101	1.98034	0.00040156	0.504963	238.304	0.754914	TF	chr2.CM0021.370.r2.m	Lj2g3v1984450.1
Ljwgs_032656.1_s_at	Ljwgs_032656.1_s_at	Lotus japonicus similar to At4g18020: pseudo-response regulator 2 (APRR2)	11	0.925597	2.03931	1.356e-05	0.490361	342.545	0.740172	TF	chr2.CM0021.780.r2.m	Lj2g3v1985390.1
chr2.CM0124.61_at	chr2.CM0124.61_at	Lotus japonicus similar to Q9AT29: (Q9AT29) BZIP TRANSCRIPTION FACTOR	13	0.915572	2.02948	2.017e-05	0.492736	338.846	0.742629	TF	chr2.CM0124.860.r2.d	Lj0g3v0246999.1
chr2.CM0168.31_at	chr2.CM0168.31_at	Lotus japonicus similar to At4g37650: SHORT-ROOT (SHR)	11	0.925597	2.03931	1.356e-05	0.490361	342.545	0.740172	TF	chr2.CM0168.160.r2.m	Lj2g3v1968410.1
chr2.CM0177.11_at	chr2.CM0177.11_at	Lotus japonicus similar to At5g65590: DOF zinc finger protein-like	17	0.80153	2.00983	0.00010157	0.497555	296.765	0.747543	TF	chr2.CM0177.80.r2.d	Lj0g3v0246749.1
chr2.CM0249.114_at	chr2.CM0249.114_at	Lotus japonicus similar to At1g75240: unknown protein	23	0.649464	1.98034	0.00038757	0.504963	240.652	0.754914	TF	chr2.CM0249.1600.r2.m	Lj2g3v1757070.1
chr2.CM0249.21_at	chr2.CM0249.21_at	Lotus japonicus similar to At5g66320: GATA-binding transcription factor-like protein	18	0.73788	2.00491	0.00030155	0.498775	273.278	0.748772	TF	chr2.CM0249.640.r2.d	Lj4g3v1010080.1
chr2.CM0262.26_at	chr2.CM0262.26_at	NA	26	0.589014	1.9656	0.00065414	0.50875	218.346	0.7586	TF	chr2.CM0262.200.r2.m	Lj2g3v0044780.1
chr2.CM0308.58_at	chr2.CM0308.58_at	Lotus japonicus similar to At3g18990: unknown protein	13	0.899312	2.02948	2.381e-05	0.492736	332.846	0.742629	TF	chr2.CM0308.650.r2.d	Lj2g3v3032990.1
chr2.CM0312.1_at	chr2.CM0312.1_at	Lotus japonicus similar to At4g24660: unknown protein	16	0.83418	2.01474	6.803e-05	0.496341	308.812	0.746314	TF	chr2.CM0312.550.r2.m	Lj2g3v0635660.1
chr2.CM0373.22_at	chr2.CM0373.22_at	NA	21	0.681765	1.99017	0.00035471	0.502469	252.571	0.752457	TF	chr2.CM0373.400.r2.a	Lj2g3v0911840.1
chr2.CM0405.32.2_at	chr2.CM0405.32.2_at	Lotus japonicus similar to O49021: (O49021) MYB-LIKE DNA-BINDING DOMAIN PROTEIN	12	0.922313	2.0344	1.64e-05	0.491546	341.333	0.7414	TF	chr2.CM0405.20.r2.d	Lj2g3v2573410.1
Ljwgs_022344.2_at	Ljwgs_022344.2_at	Lotus japonicus similar to At5g60910: floral homeotic protein AGL8	14	0.894696	2.02457	2.813e-05	0.493932	331.143	0.743857	TF	chr2.CM0547.210.r2.m	Lj2g3v0462690.1
chr2.TM0641.8_at	chr2.TM0641.8_at	NA	15	0.853659	2.01966	6.022e-05	0.495134	316	0.745086	TF	chr2.CM0608.320.r2.m	Lj2g3v1277610.1
TM1670.1_at	TM1670.1_at	Lotus japonicus similar to At1g62360: homeobox transcription factor shootmeristemless (stm)	17	0.80153	2.00983	0.00010157	0.497555	296.765	0.747543	TF	chr2.CM0826.470.r2.m	Lj2g3v2900220.1
chr2.CM0903.31_at	chr2.CM0903.31_at	Lotus japonicus similar to At1g68550: putative AP2 domain transcription factor	17	0.80153	2.00983	0.00010157	0.497555	296.765	0.747543	TF	chr2.CM0903.260.r2.a	Lj0g3v0114779.1
chr2.CM0903.5_at	chr2.CM0903.5_at	Lotus japonicus similar to At1g18400: bHLH transcription like factor (bHLH044)	15	0.863957	2.01966	4.583e-05	0.495134	319.8	0.745086	TF	chr2.CM0903.30.r2.d	Lj2g3v1141850.1
chr2.TM1731.12_at	chr2.TM1731.12_at	Lotus japonicus similar to At1g68670: unknown protein	15	0.863957	2.01966	4.583e-05	0.495134	319.8	0.745086	TF	chr2.CM0903.680.r2.m	Lj0g3v0109229.1
chr2.TM1285.8_at	chr2.TM1285.8_at	Lotus japonicus similar to At1g04990: zinc finger protein 2, putative	13	0.899312	2.02948	2.381e-05	0.492736	332.846	0.742629	TF	chr2.CM1285.320.r2.d	Lj2g3v2877210.1
Ljwgs_029779.1_at	Ljwgs_029779.1_at	NA	7	0.955478	2.05897	3.97e-06	0.48568	353.571	0.735258	TF	chr2.CM1835.100.r2.m	Lj2g3v1058090.1
Ljwgs_020545.1_at	Ljwgs_020545.1_at	NA	29	0.548734	1.95086	0.00082896	0.512594	203.483	0.762285	TF	chr2.CM1835.290.r2.d	Lj2g3v1068470.1
Ljwgs_043278.1_at	Ljwgs_043278.1_at	Lotus japonicus similar to At3g28910: MYB family transcription factor (hsr1), putative	17	0.800893	2.00983	0.00010332	0.497555	296.529	0.747543	TF	chr2.CM1835.30.r2.m	Lj0g3v0343019.1
chr2.TM0652.1_at	chr2.TM0652.1_at	NA	15	0.863957	2.01966	4.583e-05	0.495134	319.8	0.745086	TF	chr2.LjT16G06.10.r2.d	Lj2g3v1834030.1
chr3.CM0059.9_at	chr3.CM0059.9_at	Lotus japonicus similar to At2g34440: MADS-box protein (AGL29)	14	0.894696	2.02457	2.813e-05	0.493932	331.143	0.743857	TF	chr3.CM0059.60.r2.d	Lj3g3v0409500.1
chr3.CM0070.7_at	chr3.CM0070.7_at	Lotus japonicus similar to At2g36890: putative transcription factor (MYB38)	14	0.894696	2.02457	2.813e-05	0.493932	331.143	0.743857	TF	chr3.CM0070.190.r2.m	Lj3g3v1113120.1
chr3.CM0080.26_at	chr3.CM0080.26_at	Lotus japonicus similar to At2g44840: putative ethylene response element binding protein (EREBP)	23	0.643101	1.98034	0.00040156	0.504963	238.304	0.754914	TF	chr3.CM0080.200.r2.d	Lj3g3v0548550.1
Ljwgs_078116.1_s_at	Ljwgs_078116.1_s_at	Lotus japonicus similar to At2g44840: putative ethylene response element binding protein (EREBP)	14	0.894696	2.02457	2.813e-05	0.493932	331.143	0.743857	TF	chr3.CM0080.80.r2.d	Lj3g3v0538480.1
chr3.CM0216.121_at	chr3.CM0216.121_at	Lotus japonicus similar to At4g38900: transcription factor bZIP29 (BZIP29)	12	0.931572	2.0344	1.437e-05	0.491546	344.75	0.7414	TF	chr3.CM0091.2110.r2.d	Lj3g3v3406920.1
chr3.CM0106.44_at	chr3.CM0106.44_at	Lotus japonicus similar to At1g06040: salt-tolerance protein	16	0.827405	2.01474	7.856e-05	0.496341	306.312	0.746314	TF	chr3.CM0106.330.r2.m	Lj3g3v0381570.1
Ljwgs_041580.1_s_at	Ljwgs_041580.1_s_at	Lotus japonicus similar to At3g59580: putative protein	12	0.931572	2.0344	1.437e-05	0.491546	344.75	0.7414	TF	chr3.CM0106.760.r2.m	Lj3g3v0339060.1
TM0837.20_at	TM0837.20_at	NA	15	0.853659	2.01966	6.022e-05	0.495134	316	0.745086	TF	chr3.CM0106.940.r2.d	Lj3g3v0338970.1
Ljwgs_142542.1_at	Ljwgs_142542.1_at	Lotus japonicus similar to At3g02940: MYB family transcription factor like protein	14	0.894696	2.02457	2.813e-05	0.493932	331.143	0.743857	TF	chr3.CM0127.290.r2.m	Lj3g3v3639490.1
chr3.CM0127.16_at	chr3.CM0127.16_at	NA	16	0.83418	2.01474	6.803e-05	0.496341	308.812	0.746314	TF	chr3.CM0127.880.r2.m	Lj0g3v0363479.1
Ljwgs_014882.1_at	Ljwgs_014882.1_at	Lotus japonicus similar to At1g06180: MYB-related protein	14	0.894696	2.02457	2.813e-05	0.493932	331.143	0.743857	TF	chr3.CM0152.30.r2.m	Lj3g3v2886960.1
Ljwgs_031982.1_at	Ljwgs_031982.1_at	NA	13	0.899312	2.02948	2.381e-05	0.492736	332.846	0.742629	TF	chr3.CM0152.50.r2.m	Lj3g3v2887010.1
chr3.CM0160.60_s_at	chr3.CM0160.60_s_at	Lotus japonicus similar to At3g15030: unknown protein	16	0.83418	2.01474	6.803e-05	0.496341	308.812	0.746314	TF	chr3.CM0160.1070.r2.m	Lj3g3v2838560.1
Ljwgs_038560.1_s_at	Ljwgs_038560.1_s_at	NA	16	0.83418	2.01474	6.803e-05	0.496341	308.812	0.746314	TF	chr3.CM0282.920.r2.m	Lj3g3v0429470.1
TM1422.22.1_at	TM1422.22.1_at	NA	14	0.894696	2.02457	2.813e-05	0.493932	331.143	0.743857	TF	chr3.CM0423.310.r2.d	Lj3g3v0719980.1
Ljwgs_091303.1_at	Ljwgs_091303.1_at	Lotus japonicus similar to At1g73360: putative homeobox protein	14	0.894696	2.02457	2.813e-05	0.493932	331.143	0.743857	TF	chr3.CM0451.280.r2.m	Lj3g3v0824750.1
chr3.CM0602.65_at	chr3.CM0602.65_at	Lotus japonicus similar to At1g51190: unknown protein	15	0.848238	2.01966	5.793e-05	0.495134	314	0.745086	TF	chr3.CM0602.440.r2.d	Lj0g3v0075529.1
Ljwgs_084059.1_at	Ljwgs_084059.1_at	Lotus japonicus similar to At2g37650: scarecrow-like 9 (SCL9)	5	0.747967	2.0688	0.00491557	0.483373	277	0.732801	TF	chr3.CM0619.20.r2.d	Lj3g3v3213190.1
Ljwgs_012851.2_at	Ljwgs_012851.2_at	NA	15	0.848238	2.01966	5.793e-05	0.495134	314	0.745086	TF	chr3.CM0649.190.r2.m	Lj3g3v3082350.1
chr3.CM0792.31_at	chr3.CM0792.31_at	NA	14	0.894696	2.02457	2.813e-05	0.493932	331.143	0.743857	TF	chr3.CM0792.250.r2.d	Lj3g3v3235380.1
TM1535.1_at	TM1535.1_at	Lotus japonicus similar to At3g12720: myb like transcription factor	14	0.894696	2.02457	2.813e-05	0.493932	331.143	0.743857	TF	chr3.CM0996.550.r2.a	Lj0g3v0232579.1
CM1488.27_at	CM1488.27_at	Lotus japonicus similar to At3g21270: Dof zinc finger protein	16	0.83418	2.01474	6.803e-05	0.496341	308.812	0.746314	TF	chr3.CM1488.200.r2.d	Lj3g3v0290550.1
Ljwgs_033728.1_at	Ljwgs_033728.1_at	NA	12	0.905601	2.0344	1.999e-05	0.491546	335.167	0.7414	TF	chr3.LjB13E21.110.r2.m	Lj3g3v3752130.1
chr3.TM0782.20.1_at	chr3.TM0782.20.1_at	Lotus japonicus similar to At3g25710: putative bHLH transcription factor (bHLH032)	14	0.894696	2.02457	2.813e-05	0.493932	331.143	0.743857	TF	chr3.LjT09M07.160.r2.d	Lj3g3v1663540.1
chr3.TM0022.24_s_at	chr3.TM0022.24_s_at	Lotus japonicus similar to At2g37630: putative MYB family transcription factor	21	0.687314	1.99017	0.00030594	0.502469	254.619	0.752457	TF	chr3.LjT11G09.160.r2.m	Lj3g3v1631870.1
chr3.TM0436.2_at	chr3.TM0436.2_at	NA	13	0.899312	2.02948	2.381e-05	0.492736	332.846	0.742629	TF	chr3.LjT13N17.130.r2.m	Lj3g3v0463690.1
TM0448.7_at	TM0448.7_at	NA	19	0.704322	2	0.00031867	0.5	260.895	0.75	TF	chr3.LjT33C23.90.r2.d	Lj0g3v0223189.1
chr3.TM0506.6_at	chr3.TM0506.6_at	NA	14	0.894696	2.02457	2.813e-05	0.493932	331.143	0.743857	TF	chr3.LjT37F23.180.r2.d	Lj3g3v3245260.1
Ljwgs_005275.1_at	Ljwgs_005275.1_at	NA	14	0.894696	2.02457	2.813e-05	0.493932	331.143	0.743857	TF	chr4.CM0003.110.r2.a	Lj4g3v1880420.1
Ljwgs_149102.1_s_at	Ljwgs_149102.1_s_at	Lotus japonicus similar to At4g12750: putative protein	17	0.80153	2.00983	0.00010157	0.497555	296.765	0.747543	TF	chr4.CM0004.2040.r2.m	Lj4g3v3015070.1
chr4.CM0004.34_at	chr4.CM0004.34_at	NA	14	0.857143	2.02457	4.957e-05	0.493932	317.286	0.743857	TF	chr4.CM0004.2240.r2.d	Lj4g3v3016310.1
chr4.CM0501.33_at	chr4.CM0501.33_at	Lotus japonicus similar to At4g23550: WRKY transcription factor 29 (WRKY29)	22	0.649421	1.98526	0.00060079	0.503713	240.636	0.753686	TF	chr4.CM0004.880.r2.d	Lj4g3v2990170.1
chr4.CM0256.44_at	chr4.CM0256.44_at	NA	14	0.894696	2.02457	2.813e-05	0.493932	331.143	0.743857	TF	chr4.CM0026.1240.r2.a	Lj4g3v0654660.1
chr4.CM0042.11_at	chr4.CM0042.11_at	Lotus japonicus similar to At2g01650: unknown protein	15	0.839024	2.01966	0.000201	0.495134	310.6	0.745086	TF	chr4.CM0042.1090.r2.m	Lj2g3v3034090.1
Ljwgs_115909.1_at	Ljwgs_115909.1_at	NA	7	0.955478	2.05897	3.97e-06	0.48568	353.571	0.735258	TF	chr4.CM0042.2310.r2.m	Lj4g3v3114830.1
Ljwgs_045379.1_at	Ljwgs_045379.1_at	Lotus japonicus similar to At2g38300: unknown protein	23	0.643101	1.98034	0.00040156	0.504963	238.304	0.754914	TF	chr4.CM0046.1050.r2.m	Lj4g3v2604770.1
chr4.CM0046.50_at	chr4.CM0046.50_at	NA	14	0.894696	2.02457	2.813e-05	0.493932	331.143	0.743857	TF	chr4.CM0046.1600.r2.m	Lj4g3v2618490.1
TM0716.9_at	TM0716.9_at	NA	14	0.894696	2.02457	2.813e-05	0.493932	331.143	0.743857	TF	chr4.CM0075.480.r2.d	Lj4g3v0696590.1
chr4.CM0126.117_at	chr4.CM0126.117_at	NA	12	0.931572	2.0344	1.437e-05	0.491546	344.75	0.7414	TF	chr4.CM0126.710.r2.m	Lj4g3v1327800.1
chr4.CM0128.52_at	chr4.CM0128.52_at	NA	14	0.894696	2.02457	2.813e-05	0.493932	331.143	0.743857	TF	chr4.CM0128.580.r2.m	Lj1g3v2938410.1
chr4.CM0283.7_s_at	chr4.CM0283.7_s_at	Lotus japonicus similar to At1g75240: unknown protein	15	0.848238	2.01966	5.793e-05	0.495134	314	0.745086	TF	chr4.CM0165.1090.r2.m	Lj4g3v0962260.1
chr4.CM0175.66_at	chr4.CM0175.66_at	Lotus japonicus similar to At5g50915: unknown protein	27	0.577838	1.96069	0.00068013	0.510025	214.222	0.759828	TF	chr4.CM0175.440.r2.m	Lj4g3v2882120.1
chr4.CM0175.8_at	chr4.CM0175.8_at	Lotus japonicus similar to At5g61890: putative protein	16	0.808604	2.01474	0.00012308	0.496341	299.375	0.746314	TF	chr4.CM0175.50.r2.d	Lj4g3v2871880.1
chr4.CM0182.52_at	chr4.CM0182.52_at	Lotus japonicus similar to At5g64220: Calmodulin-binding transcription activator 2 (CAMTA2)	29	0.548734	1.95086	0.00082896	0.512594	203.483	0.762285	TF	chr4.CM0182.330.r2.m	Lj4g3v0341140.1
chr4.CM0244.64_at	chr4.CM0244.64_at	Lotus japonicus similar to At2g24570: WRKY transcription factor 17 (WRKY17)	11	0.907366	2.03931	1.681e-05	0.490361	335.818	0.740172	TF	chr4.CM0244.860.r2.m	Lj4g3v2140040.1
Ljwgs_143592.1_s_at	Ljwgs_143592.1_s_at	Lotus japonicus similar to Q9FQF4: (Q9FQF4) HYPOTHETICAL 35.1 KDA PROTEIN	12	0.922313	2.0344	1.64e-05	0.491546	341.333	0.7414	TF	chr4.CM0244.870.r2.m	Lj1g3v2300850.1
chr4.CM0288.72_at	chr4.CM0288.72_at	Lotus japonicus similar to At5g48150: SCARECROW gene regulator-like	11	0.907366	2.03931	1.681e-05	0.490361	335.818	0.740172	TF	chr4.CM0288.500.r2.m	Lj4g3v0119780.1
chr4.CM0288.26_at	chr4.CM0288.26_at	Lotus japonicus similar to HMB1_SOYBN: (P46608) HOMEOBOX PROTEIN SBH1	13	0.915572	2.02948	2.017e-05	0.492736	338.846	0.742629	TF	chr4.CM0288.890.r2.d	Lj4g3v0133580.1
Ljwgs_103613.1_s_at	Ljwgs_103613.1_s_at	Lotus japonicus similar to At1g22190: unknown protein	14	0.894696	2.02457	2.813e-05	0.493932	331.143	0.743857	TF	chr4.CM0307.180.r2.m	Lj4g3v2820190.1
chr4.CM0429.14.1_at	chr4.CM0429.14.1_at	NA	14	0.894696	2.02457	2.813e-05	0.493932	331.143	0.743857	TF	chr4.CM0333.800.r2.d	Lj0g3v0137349.1
Ljwgs_016206.2_s_at	Ljwgs_016206.2_s_at	Lotus japonicus similar to At5g44080: bZIP protein AtbZIP13	7	0.955091	2.05897	3.98e-06	0.48568	353.429	0.735258	TF	chr4.CM0337.330.r2.m	Lj4g3v0335840.1
Ljwgs_025288.1_at	Ljwgs_025288.1_at	NA	14	0.894696	2.02457	2.813e-05	0.493932	331.143	0.743857	TF	chr4.CM0387.1050.r2.m	Lj4g3v2401010.1
Ljwgs_141502.1_at	Ljwgs_141502.1_at	Lotus japonicus similar to At1g14685: unknown protein	16	0.83418	2.01474	6.803e-05	0.496341	308.812	0.746314	TF	chr4.CM0387.1060.r2.m	Lj4g3v2401030.1
TM1237.17_at	TM1237.17_at	Lotus japonicus similar to At2g33810: squamosa-promoter binding protein-like 3	14	0.894696	2.02457	2.813e-05	0.493932	331.143	0.743857	TF	chr4.CM0432.1780.r2.d	Lj4g3v0472820.1
TM0536.30_at	TM0536.30_at	Lotus japonicus similar to At2g23320: putative WRKY-type DNA-binding protein	19	0.713736	2	0.00033775	0.5	264.368	0.75	TF	chr4.CM0536.110.r2.d	Lj4g3v0819990.1
TM0536.5_at	TM0536.5_at	Lotus japonicus similar to At4g23750: putative Ap2 domain protein	14	0.894696	2.02457	2.813e-05	0.493932	331.143	0.743857	TF	chr4.CM0536.270.r2.d
chr4.CM0617.41_at	chr4.CM0617.41_at	Lotus japonicus similar to At5g25810: transcription factor TINY	26	0.595581	1.9656	0.00057996	0.50875	220.769	0.7586	TF	chr4.CM0617.510.r2.d	Lj4g3v3055130.1
Ljwgs_055415.1_at	Ljwgs_055415.1_at	Lotus japonicus similar to At4g08250: putative protein	14	0.894696	2.02457	2.813e-05	0.493932	331.143	0.743857	TF	chr4.CM0680.320.r2.m	Lj0g3v0198459.1
chr4.CM0831.9_at	chr4.CM0831.9_at	Lotus japonicus similar to At4g18020: pseudo-response regulator 2 (APRR2)	14	0.894696	2.02457	2.813e-05	0.493932	331.143	0.743857	TF	chr4.CM0831.100.r2.d	Lj4g3v1154490.2
TM1031.18.1_at	TM1031.18.1_at	NA	14	0.894696	2.02457	2.813e-05	0.493932	331.143	0.743857	TF	chr4.CM0851.40.r2.a	Lj4g3v1223630.1
chr4.BM1698.15_at	chr4.BM1698.15_at	Lotus japonicus similar to At1g68800: hypothetical protein	23	0.652527	1.98034	0.00036822	0.504963	241.783	0.754914	TF	chr4.LjB15O07.10.r2.m	Lj4g3v1787030.1
chr4.TM0844.22_at	chr4.TM0844.22_at	NA	9	0.95935	2.04914	6.03e-06	0.48801	355	0.737715	TF	chr4.LjT06B21.210.r2.d	Lj4g3v2827860.1
chr5.CM0048.61_at	chr5.CM0048.61_at	Lotus japonicus similar to At1g09530: putative transcription factor BHLH8	17	0.794516	2.00983	0.0001133	0.497555	294.176	0.747543	TF	chr5.CM0048.80.r2.d	Lj5g3v1533330.1
chr5.CM0052.19_at	chr5.CM0052.19_at	NA	14	0.894696	2.02457	2.813e-05	0.493932	331.143	0.743857	TF	chr5.CM0052.670.r2.d	Lj5g3v1937400.1
chr5.CM0071.54.1_at	chr5.CM0071.54.1_at	NA	12	0.900406	2.0344	2.041e-05	0.491546	333.25	0.7414	TF	chr5.CM0071.380.r2.d	Lj0g3v0165839.1
chr5.CM0077.73_at	chr5.CM0077.73_at	Lotus japonicus similar to Q9XF21: (Q9XF21) PUTATIVE BZIP DNA-BINDING PROTEIN	16	0.83418	2.01474	6.803e-05	0.496341	308.812	0.746314	TF	chr5.CM0077.660.r2.d	Lj5g3v0122180.1
chr5.CM0096.55.1_at	chr5.CM0096.55.1_at	Lotus japonicus similar to At1g27730: salt-tolerance zinc finger protein like	10	0.935772	2.04423	1.038e-05	0.489183	346.3	0.738943	TF	chr5.CM0096.490.r2.m	Lj5g3v0308670.1
chr5.CM0096.53_at	chr5.CM0096.53_at	Lotus japonicus similar to At1g27740: putative bHLH transcription factor (AtbHLH054)	14	0.894696	2.02457	2.813e-05	0.493932	331.143	0.743857	TF	chr5.CM0096.510.r2.a	Lj5g3v0308790.1
chr5.CM0200.117_at	chr5.CM0200.117_at	Lotus japonicus similar to At4g33880: putative bHLH transcription factor (bHLH085)	13	0.899312	2.02948	2.381e-05	0.492736	332.846	0.742629	TF	chr5.CM0200.2550.r2.m	Lj5g3v2099560.1
chr5.CM0200.109_at	chr5.CM0200.109_at	Lotus japonicus similar to Q9XEU0: (Q9XEU0) ZINC-FINGER PROTEIN 1	12	0.923216	2.0344	1.65e-05	0.491546	341.667	0.7414	TF	chr5.CM0200.2620.r2.m	Lj5g3v2099610.1
chr5.CM0200.105_at	chr5.CM0200.105_at	Lotus japonicus similar to At3g49940: unknown protein	15	0.852936	2.01966	6.156e-05	0.495134	315.733	0.745086	TF	chr5.CM0200.2670.r2.d	Lj5g3v2099760.1
Ljwgs_087513.1_s_at	Ljwgs_087513.1_s_at	Lotus japonicus similar to At3g22830: putative heat shock protein	14	0.894696	2.02457	2.813e-05	0.493932	331.143	0.743857	TF	chr5.CM0200.740.r2.m	Lj1g3v0112790.1
chr5.CM0211.10_at	chr5.CM0211.10_at	Lotus japonicus hypothetical protein	14	0.894696	2.02457	2.813e-05	0.493932	331.143	0.743857	TF	chr5.CM0211.230.r2.m	Lj5g3v1452310.1
chr5.CM0239.8_at	chr5.CM0239.8_at	Lotus japonicus similar to At2g47460: putative MYB family transcription factor	16	0.83418	2.01474	6.803e-05	0.496341	308.812	0.746314	TF	chr5.CM0239.570.r2.m	Lj5g3v1601810.1
Ljwgs_051072.1_s_at	Ljwgs_051072.1_s_at	Lotus japonicus similar to At2g02070: putative C2H2-type zinc finger protein	9	0.95935	2.04914	6.03e-06	0.48801	355	0.737715	TF	chr5.CM0311.290.r2.m	Lj5g3v1793480.1
TM0492.7_s_at	TM0492.7_s_at	Lotus japonicus similar to At1g75080: unknown protein	16	0.827405	2.01474	7.856e-05	0.496341	306.312	0.746314	TF	chr5.CM0492.40.r2.m	Lj5g3v2297810.1
chr5.CM0494.37_at	chr5.CM0494.37_at	NA	22	0.663833	1.98526	0.00034572	0.503713	245.955	0.753686	TF	chr5.CM0494.160.r2.d	Lj0g3v0096669.1
chr5.TM0562.28_at	chr5.TM0562.28_at	Lotus japonicus similar to At5g06800: unknown protein	27	0.578842	1.96069	0.00065947	0.510025	214.593	0.759828	TF	chr5.CM0562.120.r2.a	Lj5g3v0900910.1
chr5.CM0909.64_at	chr5.CM0909.64_at	Lotus japonicus similar to At4g13620: putative protein	28	0.562234	1.95577	0.0007605	0.511307	208.464	0.761057	TF	chr5.CM0909.290.r2.m
chr5.CM0909.73_at	chr5.CM0909.73_at	Lotus japonicus similar to At5g61590: ethylene responsive element binding factor - like	14	0.857143	2.02457	4.957e-05	0.493932	317.286	0.743857	TF	chr5.CM0909.360.r2.m	Lj5g3v1697360.1
chr5.CM0909.32_at	chr5.CM0909.32_at	Lotus japonicus similar to At5g10030: bZip transcription factor OBF4 AtbZip57	15	0.863957	2.01966	4.583e-05	0.495134	319.8	0.745086	TF	chr5.CM0909.500.r2.m	Lj5g3v1697630.1
chr5.TM0280.19_at	chr5.TM0280.19_at	Lotus japonicus similar to At4g02590: putative bHLH transcription factor (bHLH059)	27	0.576132	1.96069	0.00070127	0.510025	213.593	0.759828	TF	chr5.LjT29J15.130.r2.m	Lj5g3v1412970.2
TM1624.28_at	TM1624.28_at	NA	14	0.894696	2.02457	2.813e-05	0.493932	331.143	0.743857	TF	chr6.CM0013.1500.r2.m	Lj6g3v1201220.1
TM1624.23_at	TM1624.23_at	NA	14	0.894696	2.02457	2.813e-05	0.493932	331.143	0.743857	TF	chr6.CM0013.1540.r2.a	Lj6g3v1201340.3
chr6.TM0317.20.1_at	chr6.TM0317.20.1_at	Lotus japonicus similar to At5g11060: HOMEOBOX PROTEIN KNOTTED-1 LIKE 4 (KNAT4)	12	0.931572	2.0344	1.437e-05	0.491546	344.75	0.7414	TF	chr6.CM0037.1340.r2.d	Lj6g3v1088990.1
Ljwgs_019441.1_at	Ljwgs_019441.1_at	Lotus japonicus similar to At5g58080: ARR2 - like protein	13	0.899312	2.02948	2.381e-05	0.492736	332.846	0.742629	TF	chr6.CM0037.880.r2.m	Lj6g3v1078590.1
Ljwgs_117696.1_s_at	Ljwgs_117696.1_s_at	Lotus japonicus similar to At3g57230: MADS-box transcription factor (AGL16)	14	0.894696	2.02457	2.813e-05	0.493932	331.143	0.743857	TF	chr6.CM0055.400.r2.m	Lj6g3v2192140.1
TM1489.4_at	TM1489.4_at	NA	14	0.894696	2.02457	2.813e-05	0.493932	331.143	0.743857	TF	chr6.CM0114.160.r2.m	Lj6g3v2006220.1
TM1489.8_at	TM1489.8_at	NA	11	0.940379	2.03931	1.117e-05	0.490361	348	0.740172	TF	chr6.CM0114.190.r2.m	Lj6g3v2006250.1
chr6.CM0114.16_at	chr6.CM0114.16_at	NA	23	0.630965	1.98034	0.00064993	0.504963	233.826	0.754914	TF	chr6.CM0114.580.r2.m	Lj6g3v2007040.1
chr6.CM0114.20_at	chr6.CM0114.20_at	Lotus japonicus similar to At1g28360: unknown protein	16	0.814702	2.01474	9.976e-05	0.496341	301.625	0.746314	TF	chr6.CM0114.590.r2.m	Lj6g3v2007160.1
Ljwgs_034581.1_s_at	Ljwgs_034581.1_s_at	NA	14	0.894696	2.02457	2.813e-05	0.493932	331.143	0.743857	TF	chr6.CM0114.730.r2.m	Lj0g3v0301149.1
TM0674.18_at	TM0674.18_at	Lotus japonicus similar to At3g23240: ethylene response factor 1	17	0.80153	2.00983	0.00010157	0.497555	296.765	0.747543	TF	chr6.CM0118.1280.r2.a
chr6.CM0539.6_at	chr6.CM0539.6_at	Lotus japonicus similar to At1g66350: gibberellin regulatory protein like	14	0.894696	2.02457	2.813e-05	0.493932	331.143	0.743857	TF	chr6.CM0139.1440.r2.d	Lj6g3v1914570.1
TM1647.19_at	TM1647.19_at	NA	15	0.863957	2.01966	4.583e-05	0.495134	319.8	0.745086	TF	chr6.CM0367.750.r2.m	Lj6g3v1812030.1
chr6.CM0738.19.1_at	chr6.CM0738.19.1_at	Lotus japonicus similar to At2g30130: unknown protein	14	0.894696	2.02457	2.813e-05	0.493932	331.143	0.743857	TF	chr6.CM0738.260.r2.d	Lj2g3v2827780.1
TM1757.18_at	TM1757.18_at	Lotus japonicus similar to At5g18560: AP2 domain -like protein	13	0.899312	2.02948	2.381e-05	0.492736	332.846	0.742629	TF	chr6.CM1757.140.r2.m	Lj6g3v1931790.1
chr6.TM1763.7_at	chr6.TM1763.7_at	Lotus japonicus similar to At4g20970: hypothetical protein	19	0.713022	2	0.0002576	0.5	264.105	0.75	TF	chr6.LjT03K02.30.r2.m	Lj6g3v2019730.1
CM0680.10_at	CM0680.10_at	Lotus japonicus similar to At2g47070: squamosa promoter binding protein-like 1	13	0.893267	2.02948	3.008e-05	0.492736	330.615	0.742629	TF	chr6.LjT35D18.50.r2.m	Lj6g3v1126290.1
TM1149.4_at	TM1149.4_at	NA	14	0.894696	2.02457	2.813e-05	0.493932	331.143	0.743857	TF	chr6.LjT46F23.30.r2.d	Lj1g3v1969400.1
CM0905.10_at	CM0905.10_at	NA	12	0.900406	2.0344	2.041e-05	0.491546	333.25	0.7414	TF	CM0905.90.r2.d
Ljwgs_013019.1_at	Ljwgs_013019.1_at	Lotus japonicus similar to Q9LI39: (Q9LI39) ESTS C23582(S11122)	15	0.863957	2.01966	4.583e-05	0.495134	319.8	0.745086	TF	LjB09N08.70.r2.a
Ljwgs_007368.1_at	Ljwgs_007368.1_at	NA	17	0.771242	2.00983	0.00024259	0.497555	285.588	0.747543	TF	LjSGA_007368.1	Lj1g3v1382070.1
Ljwgs_008446.2_at	Ljwgs_008446.2_at	Lotus japonicus similar to At1g42990: bZip transcription factor AtbZip60	24	0.625226	1.97543	0.00050855	0.506219	231.708	0.756143	TF	LjSGA_008446.2	Lj0g3v0350599.1
Ljwgs_008808.1_at	Ljwgs_008808.1_at	Lotus japonicus similar to At5g57390: putative protein	15	0.863957	2.01966	4.583e-05	0.495134	319.8	0.745086	TF	LjSGA_008808.1	Lj4g3v2120330.1
Ljwgs_010274.2_at	Ljwgs_010274.2_at	Lotus japonicus similar to At2g30130: unknown protein	11	0.925597	2.03931	1.356e-05	0.490361	342.545	0.740172	TF	LjSGA_010274.2	Lj0g3v0287339.1
Ljwgs_010711.1_at	Ljwgs_010711.1_at	Lotus japonicus similar to At5g41570: unknown protein	30	0.53252	1.94595	0.00101973	0.513889	197.5	0.763514	TF	LjSGA_010711.1	Lj1g3v2806670.1
Ljwgs_011461.1_at	Ljwgs_011461.1_at	Lotus japonicus similar to At3g57670: zinc finger - like protein	16	0.810298	2.01474	0.00253347	0.496341	300	0.746314	TF	LjSGA_011461.1	Lj3g3v1706700.1
Ljwgs_013912.1_at	Ljwgs_013912.1_at	Lotus japonicus similar to At1g66140: zinc finger protein ZFP4	17	0.776821	2.00983	0.00015738	0.497555	287.647	0.747543	TF	LjSGA_013912.1	Lj2g3v2536470.1
Ljwgs_014616.1_at	Ljwgs_014616.1_at	Lotus japonicus similar to At1g74840: MYB family transcription factor like protein	14	0.894696	2.02457	2.813e-05	0.493932	331.143	0.743857	TF	LjSGA_014616.1	Lj1g3v0416400.1
Ljwgs_014958.1_at	Ljwgs_014958.1_at	NA	10	0.935772	2.04423	1.038e-05	0.489183	346.3	0.738943	TF	LjSGA_014958.1	Lj2g3v2556910.1
Ljwgs_015129.1_at	Ljwgs_015129.1_at	NA	16	0.83418	2.01474	6.803e-05	0.496341	308.812	0.746314	TF	LjSGA_015129.1	Lj3g3v0028580.1
Ljwgs_015479.1_at	Ljwgs_015479.1_at	Lotus japonicus similar to At5g06710: homeobox protein	14	0.894696	2.02457	2.813e-05	0.493932	331.143	0.743857	TF	LjSGA_015479.1	Lj3g3v0927080.1
Ljwgs_015804.1_at	Ljwgs_015804.1_at	NA	16	0.83418	2.01474	6.803e-05	0.496341	308.812	0.746314	TF	LjSGA_015804.1	Lj5g3v2193970.1
Ljwgs_016003.1_at	Ljwgs_016003.1_at	Lotus japonicus similar to At3g61150: homeobox protein	16	0.808604	2.01474	0.00012308	0.496341	299.375	0.746314	TF	LjSGA_016003.1	Lj0g3v0360389.1
Ljwgs_017136.1_at	Ljwgs_017136.1_at	NA	13	0.915572	2.02948	2.017e-05	0.492736	338.846	0.742629	TF	LjSGA_017136.1	Lj4g3v2367360.1
Ljwgs_017270.1_at	Ljwgs_017270.1_at	Lotus japonicus similar to At5g43270: squamosa promoter binding protein-like 2 (emb|CAB56576.1)	14	0.894696	2.02457	2.813e-05	0.493932	331.143	0.743857	TF	LjSGA_017270.1	Lj0g3v0140659.1
Ljwgs_020219.1_at	Ljwgs_020219.1_at	NA	14	0.894696	2.02457	2.813e-05	0.493932	331.143	0.743857	TF	LjSGA_020219.1	Lj6g3v0886420.1
Ljwgs_022617.1_at	Ljwgs_022617.1_at	NA	14	0.894696	2.02457	2.813e-05	0.493932	331.143	0.743857	TF	LjSGA_022617.1	Lj2g3v1495100.1
Ljwgs_022706.2_at	Ljwgs_022706.2_at	Lotus japonicus similar to At2g36610: putative homeodomain transcription factor	14	0.894696	2.02457	2.813e-05	0.493932	331.143	0.743857	TF	LjSGA_022706.2	Lj0g3v0279669.1
Ljwgs_023972.1_at	Ljwgs_023972.1_at	Lotus japonicus similar to At1g06850: bZip transcription factor AtbZip52	15	0.812466	2.01966	9.851e-05	0.495134	300.8	0.745086	TF	LjSGA_023972.1	Lj6g3v0326230.1
Ljwgs_024216.1_at	Ljwgs_024216.1_at	Lotus japonicus similar to At5g25810: transcription factor TINY	15	0.863957	2.01966	4.583e-05	0.495134	319.8	0.745086	TF	LjSGA_024216.1	Lj3g3v2454420.1
Ljwgs_024382.1_at	Ljwgs_024382.1_at	NA	26	0.595476	1.9656	0.00058154	0.50875	220.731	0.7586	TF	LjSGA_024382.1	Lj1g3v1452960.1
Ljwgs_025266.1_at	Ljwgs_025266.1_at	NA	8	0.926152	2.05405	7.36e-06	0.486842	342.75	0.736486	TF	LjSGA_025266.1	Lj0g3v0101719.1
Ljwgs_025450.1_at	Ljwgs_025450.1_at	NA	12	0.931572	2.0344	1.437e-05	0.491546	344.75	0.7414	TF	LjSGA_025450.1	Lj4g3v0571920.1
Ljwgs_025851.1_at	Ljwgs_025851.1_at	NA	13	0.915572	2.02948	2.017e-05	0.492736	338.846	0.742629	TF	LjSGA_025851.1	Lj0g3v0129219.1
Ljwgs_028088.1_at	Ljwgs_028088.1_at	NA	17	0.776821	2.00983	0.00015738	0.497555	287.647	0.747543	TF	LjSGA_028088.1	Lj3g3v3054560.1
Ljwgs_029833.1_at	Ljwgs_029833.1_at	Lotus japonicus similar to At4g32010: predicted protein	11	0.925597	2.03931	1.356e-05	0.490361	342.545	0.740172	TF	LjSGA_029833.1	Lj3g3v1427070.1
Ljwgs_032871.1_at	Ljwgs_032871.1_at	Lotus japonicus similar to At5g43270: squamosa promoter binding protein-like 2 (emb|CAB56576.1)	17	0.80153	2.00983	0.00010157	0.497555	296.765	0.747543	TF	LjSGA_032871.1	Lj0g3v0057709.2
Ljwgs_038753.2_at	Ljwgs_038753.2_at	Lotus japonicus similar to At2g37740: putative C2H2-type zinc finger protein	16	0.83418	2.01474	6.803e-05	0.496341	308.812	0.746314	TF	LjSGA_038753.2	Lj3g3v2835370.1
Ljwgs_041733.1_at	Ljwgs_041733.1_at	Lotus japonicus similar to At3g62420: bZip transcription factor AtbZip53	3	0.915761	2.08354	9.3e-07	0.479953	338	0.729115	TF	LjSGA_041733.1	Lj1g3v4862690.1
Ljwgs_041970.1_at	Ljwgs_041970.1_at	Lotus japonicus similar to Q9AT29: (Q9AT29) BZIP TRANSCRIPTION FACTOR	11	0.940379	2.03931	1.117e-05	0.490361	348	0.740172	TF	LjSGA_041970.1	Lj0g3v0282379.1
Ljwgs_043732.1_at	Ljwgs_043732.1_at	NA	14	0.894696	2.02457	2.813e-05	0.493932	331.143	0.743857	TF	LjSGA_043732.1	Lj0g3v0092269.1
Ljwgs_044510.1_at	Ljwgs_044510.1_at	Lotus japonicus similar to At1g56170: transcription factor, putative	12	0.931572	2.0344	1.437e-05	0.491546	344.75	0.7414	TF	LjSGA_044510.1	Lj6g3v1880170.1
Ljwgs_045968.2_at	Ljwgs_045968.2_at	Lotus japonicus similar to At4g30080: transcription factor like protein	14	0.894696	2.02457	2.813e-05	0.493932	331.143	0.743857	TF	LjSGA_045968.2	Lj5g3v1812820.1
Ljwgs_048454.1_at	Ljwgs_048454.1_at	NA	14	0.894696	2.02457	2.813e-05	0.493932	331.143	0.743857	TF	LjSGA_048454.1	Lj1g3v3991510.1
Ljwgs_052948.1_at	Ljwgs_052948.1_at	NA	14	0.894696	2.02457	2.813e-05	0.493932	331.143	0.743857	TF	LjSGA_052948.1	Lj6g3v0673230.1
Ljwgs_053272.1_at	Ljwgs_053272.1_at	NA	14	0.894696	2.02457	2.813e-05	0.493932	331.143	0.743857	TF	LjSGA_053272.1
Ljwgs_053302.1_at	Ljwgs_053302.1_at	Lotus japonicus similar to At3g18400: organ separation protein, putative	15	0.863957	2.01966	4.583e-05	0.495134	319.8	0.745086	TF	LjSGA_053302.1	Lj2g3v0727360.1
Ljwgs_053605.1_at	Ljwgs_053605.1_at	Lotus japonicus similar to At1g21450: scarecrow-like 1 (SCL1)	14	0.894696	2.02457	2.813e-05	0.493932	331.143	0.743857	TF	LjSGA_053605.1	Lj0g3v0096959.1
Ljwgs_059487.1_at	Ljwgs_059487.1_at	Lotus japonicus similar to At1g79580: unknown protein	14	0.894696	2.02457	2.813e-05	0.493932	331.143	0.743857	TF	LjSGA_059487.1	Lj0g3v0320969.1
Ljwgs_060207.1_at	Ljwgs_060207.1_at	Lotus japonicus similar to At3g49690: AtMYB84	25	0.613984	1.97052	0.00049598	0.507481	227.56	0.757371	TF	LjSGA_060207.1	Lj0g3v0236339.1
Ljwgs_064377.1_at	Ljwgs_064377.1_at	Lotus japonicus similar to At1g02065: squamosa promoter binding protein-like 8 (SPL8)	14	0.894696	2.02457	2.813e-05	0.493932	331.143	0.743857	TF	LjSGA_064377.1	Lj3g3v0499510.1
Ljwgs_066581.1_at	Ljwgs_066581.1_at	Lotus japonicus similar to O04180: (O04180) PGE1 PROTEIN	16	0.814702	2.01474	9.976e-05	0.496341	301.625	0.746314	TF	LjSGA_066581.1	Lj3g3v1993830.1
Ljwgs_070932.1_at	Ljwgs_070932.1_at	NA	10	0.935772	2.04423	1.038e-05	0.489183	346.3	0.738943	TF	LjSGA_070932.1	Lj0g3v0101299.1
Ljwgs_071388.1_at	Ljwgs_071388.1_at	NA	15	0.848238	2.01966	5.793e-05	0.495134	314	0.745086	TF	LjSGA_071388.1	Lj4g3v0973380.1
Ljwgs_072789.1_at	Ljwgs_072789.1_at	NA	14	0.894696	2.02457	2.813e-05	0.493932	331.143	0.743857	TF	LjSGA_072789.1	Lj0g3v0297209.1
Ljwgs_075517.0.1_at	Ljwgs_075517.0.1_at	Lotus japonicus similar to At3g56970: putative bHLH transcription factor (bHLH038)	15	0.852936	2.01966	6.156e-05	0.495134	315.733	0.745086	TF	LjSGA_075517.0.1	Lj0g3v0202379.1
Ljwgs_091700.1_at	Ljwgs_091700.1_at	Lotus japonicus similar to At5g16560: KANADI protein (KAN)	14	0.894696	2.02457	2.813e-05	0.493932	331.143	0.743857	TF	LjSGA_091700.1	Lj2g3v2535460.1
Ljwgs_100451.1_at	Ljwgs_100451.1_at	Lotus japonicus similar to Q9ARE4: (Q9ARE4) ZF-HD HOMEOBOX PROTEIN	16	0.814702	2.01474	9.976e-05	0.496341	301.625	0.746314	TF	LjSGA_100451.1	Lj2g3v1439670.1
Ljwgs_102149.2_at	Ljwgs_102149.2_at	Lotus japonicus similar to At3g24120: transfactor like protein	10	0.945799	2.04423	8.83e-06	0.489183	350	0.738943	TF	LjSGA_102149.2	Lj5g3v1697860.1
Ljwgs_105845.1_at	Ljwgs_105845.1_at	NA	12	0.931572	2.0344	1.437e-05	0.491546	344.75	0.7414	TF	LjSGA_105845.1	Lj0g3v0202379.2
Ljwgs_111604.1.1_at	Ljwgs_111604.1.1_at	NA	13	0.893267	2.02948	3.008e-05	0.492736	330.615	0.742629	TF	LjSGA_111604.1.1
Ljwgs_130253.1_at	Ljwgs_130253.1_at	NA	28	0.554878	1.95577	0.00106802	0.511307	205.75	0.761057	TF	LjSGA_130253.1	Lj5g3v1276100.1
Ljwgs_134387.1_at	Ljwgs_134387.1_at	Lotus japonicus similar to At4g36900: TINY-like protein	10	0.945799	2.04423	8.83e-06	0.489183	350	0.738943	TF	LjSGA_134387.1	Lj0g3v0311029.1
Ljwgs_139473.1_at	Ljwgs_139473.1_at	Lotus japonicus similar to At3g48440: unknown protein	14	0.8494	2.02457	5.978e-05	0.493932	314.429	0.743857	TF	LjSGA_139473.1	Lj0g3v0071689.1
Ljwgs_139846.1_at	Ljwgs_139846.1_at	Lotus japonicus similar to At4g00150: scarecrow-like 6 (SCL6)	14	0.894696	2.02457	2.813e-05	0.493932	331.143	0.743857	TF	LjSGA_139846.1	Lj0g3v0280989.1
Ljwgs_142668.1_at	Ljwgs_142668.1_at	Lotus japonicus similar to At4g02990: unknown protein	30	0.53252	1.94595	0.00101973	0.513889	197.5	0.763514	TF	LjSGA_142668.1	Lj2g3v2197630.1
Ljwgs_144865.1_at	Ljwgs_144865.1_at	Lotus japonicus similar to At1g30330: putative protein	13	0.915572	2.02948	2.017e-05	0.492736	338.846	0.742629	TF	LjSGA_144865.1	Lj2g3v3069800.1
Ljwgs_147935.1_at	Ljwgs_147935.1_at	Lotus japonicus similar to At1g77640: hypothetical protein	14	0.894696	2.02457	2.813e-05	0.493932	331.143	0.743857	TF	LjSGA_147935.1	Lj0g3v0034709.1
TM0746.4_at	TM0746.4_at	Lotus japonicus similar to At4g38900: transcription factor bZIP29 (BZIP29)	14	0.894696	2.02457	2.813e-05	0.493932	331.143	0.743857	TF	LjT03D12.60.r2.d	Lj0g3v0007479.1
Ljwgs_098360.1_at	Ljwgs_098360.1_at	NA	6	0.950316	2.06388	3.13e-06	0.484524	351.667	0.734029	TF	LjT05P07.130.r2.a	Lj5g3v0802980.1
TM0814.4_at	TM0814.4_at	NA	9	0.95935	2.04914	6.03e-06	0.48801	355	0.737715	TF	LjT11B21.40.r2.d	Lj0g3v0360749.1
TM1262.25_at	TM1262.25_at	NA	14	0.894696	2.02457	2.813e-05	0.493932	331.143	0.743857	TF	LjT15A14.110.r2.d	Lj0g3v0017149.1
Ljwgs_006845.1_at	Ljwgs_006845.1_at	NA	14	0.894696	2.02457	2.813e-05	0.493932	331.143	0.743857	TF	LjT15C06.70.r2.m	Lj0g3v0017249.1
Ljwgs_027574.1_s_at	Ljwgs_027574.1_s_at	Lotus japonicus similar to At5g47230: ethylene responsive element binding factor 5 (ATERF5) (sp|O80341)	3	0.612319	2.08354	2.022e-05	0.479953	226.333	0.729115	TF	LjT33A04.100.r2.m	Lj0g3v0031929.1
chr2.CM0608.1_at	chr2.CM0608.1_at	Lotus japonicus similar to At1g78080: putative AP2 domain containing protein (At1g78080)	15	0.863957	2.01966	4.583e-05	0.495134	319.8	0.745086	TF	LjT33G24.10.r2.d	Lj0g3v0360709.1
chr2.CM0102.46_s_at	chr2.CM0102.46_s_at	Lotus japonicus similar to Q9S7B1: (Q9S7B1) NODULE INCEPTION PROTEIN	6	0.822464	2.0688	0.0009189	0.483373	303.667	0.732801	TF	chr2.CM0102.250.r2.m	Lj0g3v0358659.1
chr5.CM0571.54_at	chr5.CM0571.54_at	NA	9	0.87564	2.04914	0.00148654	0.48801	324.111	0.737715	TF	chr5.CM0571.340.r2.m	Lj5g3v0841080.1
TM1709.3_at	TM1709.3_at	Lotus japonicus similar to At5g09750: putative protein	9	0.973502	2.04914	3.95e-06	0.48801	360.222	0.737715	TF	chr1.LjT10C23.20.r2.m	Lj1g3v1303700.1
Ljwgs_139647.1_at	Ljwgs_139647.1_at	Lotus japonicus similar to At3g11090: putative protein	13	0.864707	2.02948	4.164e-05	0.492736	320.077	0.742629	TF	chr2.CM0002.640.r2.m	Lj2g3v2794420.1
chr2.CM0018.48_at	chr2.CM0018.48_at	Lotus japonicus similar to At1g33760: TINY-like protein	10	0.948509	2.04423	8.46e-06	0.489183	351	0.738943	TF	chr2.CM0018.660.r2.d	Lj2g3v2114130.1
chr2.CM0021.55.1_at	chr2.CM0021.55.1_at	Lotus japonicus similar to At1g32730: unknown protein	11	0.947278	2.03931	9.29e-06	0.490361	350.545	0.740172	TF	chr2.CM0021.1130.r2.a	Lj2g3v1988760.1
TM0556.5_at	TM0556.5_at	Lotus japonicus similar to At3g60490: transcription factor - like protein	10	0.909756	2.04423	1.947e-05	0.489183	336.7	0.738943	TF	chr2.CM0021.1620.r2.d	Lj2g3v2000320.1
chr2.CM0060.58_at	chr2.CM0060.58_at	NA	12	0.900632	2.0344	2.677e-05	0.491546	333.333	0.7414	TF	chr2.CM0060.290.r2.a	Lj0g3v0046879.1
chr2.CM0124.32.1_at	chr2.CM0124.32.1_at	NA	11	0.907613	2.03931	2.255e-05	0.490361	335.909	0.740172	TF	chr2.CM0124.1120.r2.d	Lj2g3v1200030.1
chr2.CM0177.52_at	chr2.CM0177.52_at	NA	13	0.864707	2.02948	4.164e-05	0.492736	320.077	0.742629	TF	chr2.CM0177.440.r2.m	Lj2g3v1468080.1
Ljwgs_024742.2_s_at	Ljwgs_024742.2_s_at	Lotus japonicus similar to AAK39130: (AAK39130) BZIP TRANSCRIPTION FACTOR 2	10	0.959621	2.04423	6.36e-06	0.489183	355.1	0.738943	TF	chr2.CM0230.140.r2.m	Lj2g3v1510620.1
chr2.CM0250.26.1_at	chr2.CM0250.26.1_at	NA	13	0.864707	2.02948	4.164e-05	0.492736	320.077	0.742629	TF	chr2.CM0250.240.r2.d	Lj2g3v1915610.1
chr2.CM0338.16.1_at	chr2.CM0338.16.1_at	Lotus japonicus similar to Q39400: (Q39400) MADS4 PROTEIN	11	0.907613	2.03931	2.255e-05	0.490361	335.909	0.740172	TF	chr2.CM0338.170.r2.m	Lj2g3v1105380.1
chr2.CM0608.87_at	chr2.CM0608.87_at	Lotus japonicus similar to Q9SP47: (Q9SP47) HOMEODOMAIN-LEUCINE ZIPPER PROTEIN 57	13	0.864707	2.02948	4.164e-05	0.492736	320.077	0.742629	TF	chr2.CM0608.1260.r2.m	Lj2g3v1349130.1
chr2.CM0803.48.1_at	chr2.CM0803.48.1_at	Lotus japonicus similar to At2g38250: putative GT-1-like transcription factor	10	0.959621	2.04423	6.36e-06	0.489183	355.1	0.738943	TF	chr2.CM0803.380.r2.m	Lj2g3v1550000.1
chr2.TM0712.25_at	chr2.TM0712.25_at	Lotus japonicus similar to At3g18990: unknown protein	11	0.947278	2.03931	9.29e-06	0.490361	350.545	0.740172	TF	chr2.LjT10F02.180.r2.d	Lj0g3v0253159.1
Ljwgs_073409.1_s_at	Ljwgs_073409.1_s_at	NA	11	0.947278	2.03931	9.29e-06	0.490361	350.545	0.740172	TF	chr3.CM0005.370.r2.m	Lj3g3v1855350.1
chr3.CM0070.57_at	chr3.CM0070.57_at	Lotus japonicus similar to At5g22890: unknown protein	10	0.948509	2.04423	8.46e-06	0.489183	351	0.738943	TF	chr3.CM0070.360.r2.m	Lj3g3v1113580.1
Ljwgs_069256.1_at	Ljwgs_069256.1_at	NA	9	0.955435	2.04914	6.33e-06	0.48801	353.556	0.737715	TF	chr3.CM0213.150.r2.a	Lj3g3v0274640.1
chr3.CM0724.4_at	chr3.CM0724.4_at	Lotus japonicus similar to At1g72830: unknown protein	14	0.82288	2.02457	7.019e-05	0.493932	304.643	0.743857	TF	chr3.CM0724.280.r2.d	Lj3g3v2657800.1
TM1535.7_at	TM1535.7_at	Lotus japonicus similar to At1g79430: unknown protein	11	0.907613	2.03931	2.255e-05	0.490361	335.909	0.740172	TF	chr3.CM0996.580.r2.a	Lj3g3v0948270.1
Ljwgs_016263.1_at	Ljwgs_016263.1_at	Lotus japonicus similar to At1g50420: scarecrow 3 -like protein	10	0.959621	2.04423	6.36e-06	0.489183	355.1	0.738943	TF	chr3.CM2163.230.r2.m	Lj3g3v0821290.1
Ljwgs_016962.1.1_s_at	Ljwgs_016962.1.1_s_at	NA	19	0.649979	2	0.00035279	0.5	240.842	0.75	TF	chr4.CM0042.1450.r2.m	Lj4g3v3113350.2
Ljwgs_147347.1_s_at	Ljwgs_147347.1_s_at	Lotus japonicus similar to At5g61380: pseudo-response regulator 1	11	0.947278	2.03931	9.29e-06	0.490361	350.545	0.740172	TF	chr4.CM0087.500.r2.m	Lj4g3v1658890.2
chr4.CM0087.19_at	chr4.CM0087.19_at	Lotus japonicus similar to O22091: (O22091) ZPT4-4	17	0.653117	2.00983	0.00051408	0.497555	242	0.747543	TF	chr4.CM0087.940.r2.d	Lj4g3v1683330.1
Ljwgs_037211.1_at	Ljwgs_037211.1_at	NA	8	0.951897	2.05405	5.2e-06	0.486842	352.25	0.736486	TF	chr4.CM0126.2330.r2.a	Lj4g3v1334860.1
chr4.CM0165.30_at	chr4.CM0165.30_at	Lotus japonicus similar to Q9FYW2: (Q9FYW2) BAC19.14	10	0.959621	2.04423	6.36e-06	0.489183	355.1	0.738943	TF	chr4.CM0165.550.r2.d	Lj4g3v0934570.1
chr4.CM0179.16_at	chr4.CM0179.16_at	Lotus japonicus similar to At4g30935: putative WRKY family transcription factor	15	0.839205	2.01966	5.937e-05	0.495134	310.667	0.745086	TF	chr4.CM0179.130.r2.m	Lj4g3v1983530.1
chr4.TM0692.18_at	chr4.TM0692.18_at	Lotus japonicus similar to At1g06280: putative protein	14	0.82288	2.02457	7.019e-05	0.493932	304.643	0.743857	TF	chr4.CM0432.3340.r2.d
chr4.CM0525.19_at	chr4.CM0525.19_at	Lotus japonicus similar to At2g02450: NAM (no apical meristem)-like protein	17	0.694564	2.00983	0.00047356	0.497555	257.294	0.747543	TF	chr4.CM0525.80.r2.d	Lj4g3v0037580.1
Ljwgs_042504.2_at	Ljwgs_042504.2_at	NA	15	0.768383	2.01966	0.00017122	0.495134	284.533	0.745086	TF	chr4.LjB17I07.50.r2.a	Lj4g3v2046140.1
chr5.CM0024.20_at	chr5.CM0024.20_at	NA	10	0.959621	2.04423	6.36e-06	0.489183	355.1	0.738943	TF	chr5.CM0024.490.r2.m
chr5.CM0048.24_at	chr5.CM0048.24_at	Lotus japonicus similar to At1g09540: putative transcription factor (MYB61)	13	0.864707	2.02948	4.164e-05	0.492736	320.077	0.742629	TF	chr5.CM0048.320.r2.d	Lj0g3v0096579.1
chr5.CM0148.21_at	chr5.CM0148.21_at	Lotus japonicus similar to At3g61250: putative transcription factor (MYB17)	11	0.907613	2.03931	2.255e-05	0.490361	335.909	0.740172	TF	chr5.CM0148.590.r2.m	Lj5g3v2013860.1
chr5.CM0158.20_at	chr5.CM0158.20_at	Lotus japonicus similar to At4g37850: putative bHLH transcription factor (bHLH025)	11	0.947278	2.03931	9.29e-06	0.490361	350.545	0.740172	TF	chr5.CM0158.350.r2.d	Lj2g3v1984550.1
chr5.CM0953.31_at	chr5.CM0953.31_at	Lotus japonicus similar to Q41826: (Q41826) MADS BOX PROTEIN	10	0.959621	2.04423	6.36e-06	0.489183	355.1	0.738943	TF	chr5.CM0200.150.r2.m	Lj5g3v2029620.1
chr5.CM0357.25.1_at	chr5.CM0357.25.1_at	Lotus japonicus similar to At4g14770: hypothetical protein	14	0.819202	2.02457	7.842e-05	0.493932	303.286	0.743857	TF	chr5.CM0200.850.r2.m	Lj5g3v2045560.1
Ljwgs_023398.2_s_at	Ljwgs_023398.2_s_at	Lotus japonicus similar to At3g62420: bZip transcription factor AtbZip53	12	0.891599	2.0344	3.639e-05	0.491546	330	0.7414	TF	chr5.CM0239.290.r2.m	Lj5g3v1598480.1
chr5.TM0731.13_at	chr5.TM0731.13_at	NA	9	0.955435	2.04914	6.33e-06	0.48801	353.556	0.737715	TF	chr5.CM0328.960.r2.d	Lj5g3v2182590.1
Ljwgs_023330.1_at	Ljwgs_023330.1_at	Lotus japonicus similar to At4g02670: putative zinc finger protein	11	0.938162	2.03931	1.142e-05	0.490361	347.182	0.740172	TF	chr5.CM1574.70.r2.a	Lj5g3v1014650.1
TM1624.33_at	TM1624.33_at	Lotus japonicus similar to At5g35550: Myb-related transcription factor LBM2-like protein	10	0.959621	2.04423	6.36e-06	0.489183	355.1	0.738943	TF	chr6.CM0013.1560.r2.a	Lj6g3v1201370.1
chr6.CM0420.4_at	chr6.CM0420.4_at	NA	9	0.955435	2.04914	6.33e-06	0.48801	353.556	0.737715	TF	chr6.CM0013.730.r2.d	Lj6g3v1175110.1
TM1353.11_at	TM1353.11_at	Lotus japonicus similar to At4g30935: putative WRKY family transcription factor	13	0.856369	2.02948	5.152e-05	0.492736	317	0.742629	TF	chr6.CM0037.660.r2.m	Lj6g3v1078260.1
chr6.CM0139.53_at	chr6.CM0139.53_at	Lotus japonicus similar to At1g08970: transcription factor like protein	10	0.922222	2.04423	1.238e-05	0.489183	341.3	0.738943	TF	chr6.CM0139.370.r2.m	Lj6g3v1880150.1
chr6.BM1429.25_at	chr6.BM1429.25_at	Lotus japonicus similar to At3g11090: putative protein	13	0.864707	2.02948	4.164e-05	0.492736	320.077	0.742629	TF	chr6.LjB02K20.100.r2.m	Lj0g3v0341169.1
chr6.TM0630.8.1_at	chr6.TM0630.8.1_at	Lotus japonicus similar to At3g24120: transfactor like protein	25	0.537236	1.97052	0.0008984	0.507481	199.24	0.757371	TF	chr6.LjT02P05.130.r2.d	Lj6g3v1694980.1
Ljwgs_085589.1_at	Ljwgs_085589.1_at	Lotus japonicus similar to At3g25990: putative DNA-binding protein, GT-1	13	0.864707	2.02948	4.164e-05	0.492736	320.077	0.742629	TF	chr6.LjT04G17.40.r2.m
Ljwgs_007156.1_at	Ljwgs_007156.1_at	Lotus japonicus similar to At5g53290: unknown protein	12	0.900632	2.0344	2.677e-05	0.491546	333.333	0.7414	TF	LjSGA_007156.1	Lj0g3v0115749.1
Ljwgs_008718.1_at	Ljwgs_008718.1_at	NA	9	0.955435	2.04914	6.33e-06	0.48801	353.556	0.737715	TF	LjSGA_008718.1	Lj0g3v0153129.1
Ljwgs_012098.1_at	Ljwgs_012098.1_at	Lotus japonicus similar to At1g16060: transcription factor like CKC protein	13	0.864707	2.02948	4.164e-05	0.492736	320.077	0.742629	TF	LjSGA_012098.1	Lj0g3v0151469.1
Ljwgs_012799.2_at	Ljwgs_012799.2_at	NA	12	0.900632	2.0344	2.677e-05	0.491546	333.333	0.7414	TF	LjSGA_012799.2	Lj0g3v0074419.1
Ljwgs_013784.1_at	Ljwgs_013784.1_at	Lotus japonicus similar to At1g08290: unknown protein	12	0.868112	2.0344	3.647e-05	0.491546	321.333	0.7414	TF	LjSGA_013784.1	Lj3g3v2995580.1
Ljwgs_017045.1_at	Ljwgs_017045.1_at	NA	10	0.959621	2.04423	6.36e-06	0.489183	355.1	0.738943	TF	LjSGA_017045.1	Lj0g3v0268869.1
Ljwgs_020468.1_at	Ljwgs_020468.1_at	Lotus japonicus similar to Q9ARD0: (Q9ARD0) HYPOTHETICAL 79.8 KDA PROTEIN	10	0.958537	2.04423	6.64e-06	0.489183	354.7	0.738943	TF	LjSGA_020468.1	Lj0g3v0272799.1
Ljwgs_021740.1_at	Ljwgs_021740.1_at	Lotus japonicus similar to At1g32540: zinc-finger containing protein	9	0.973502	2.04914	3.95e-06	0.48801	360.222	0.737715	TF	LjSGA_021740.1	Lj2g3v1985010.1
Ljwgs_025808.1_at	Ljwgs_025808.1_at	Lotus japonicus similar to At2g37430: putative C2H2-type zinc finger protein	8	0.951897	2.05405	5.2e-06	0.486842	352.25	0.736486	TF	LjSGA_025808.1	Lj5g3v0614880.1
Ljwgs_028324.1_at	Ljwgs_028324.1_at	Lotus japonicus similar to At2g03500: unknown protein	10	0.953388	2.04423	7.33e-06	0.489183	352.8	0.738943	TF	LjSGA_028324.1	Lj4g3v0571920.2
Ljwgs_029658.1_at	Ljwgs_029658.1_at	Lotus japonicus similar to Q9ATD3: (Q9ATD3) GHMYB36	10	0.959621	2.04423	6.36e-06	0.489183	355.1	0.738943	TF	LjSGA_029658.1	Lj0g3v0094629.1
Ljwgs_030087.1_at	Ljwgs_030087.1_at	Lotus japonicus similar to At3g16350: putative MYB family transcription factor	10	0.959621	2.04423	6.36e-06	0.489183	355.1	0.738943	TF	LjSGA_030087.1	Lj3g3v0277880.1
Ljwgs_030627.1_at	Ljwgs_030627.1_at	Lotus japonicus similar to At3g54320: aintegumaenta-like protein	13	0.864707	2.02948	4.164e-05	0.492736	320.077	0.742629	TF	LjSGA_030627.1
Ljwgs_031424.1_at	Ljwgs_031424.1_at	NA	14	0.82288	2.02457	7.019e-05	0.493932	304.643	0.743857	TF	LjSGA_031424.1	Lj2g3v3248940.1
Ljwgs_033155.1_at	Ljwgs_033155.1_at	Lotus japonicus similar to At1g32640: transcription factor like protein, BHLH6	13	0.864707	2.02948	4.164e-05	0.492736	320.077	0.742629	TF	LjSGA_033155.1	Lj0g3v0136069.1
Ljwgs_055804.0.1_at	Ljwgs_055804.0.1_at	Lotus japonicus similar to At3g45260: zinc finger like protein	9	0.966576	2.04914	4.8e-06	0.48801	357.667	0.737715	TF	LjSGA_055804.0.1	Lj1g3v4921080.1
Ljwgs_056542.2_at	Ljwgs_056542.2_at	NA	13	0.864707	2.02948	4.164e-05	0.492736	320.077	0.742629	TF	LjSGA_056542.2	Lj0g3v0356659.1
Ljwgs_059316.1_at	Ljwgs_059316.1_at	Lotus japonicus similar to At3g18010: hypothetical protein	12	0.900632	2.0344	2.677e-05	0.491546	333.333	0.7414	TF	LjSGA_059316.1	Lj0g3v0172009.1
Ljwgs_069569.1_at	Ljwgs_069569.1_at	Lotus japonicus similar to At1g12260: unknown protein	9	0.955435	2.04914	6.33e-06	0.48801	353.556	0.737715	TF	LjSGA_069569.1	Lj0g3v0198369.1
Ljwgs_072202.1_at	Ljwgs_072202.1_at	Lotus japonicus similar to At4g21440: myb-related protein M4	13	0.864707	2.02948	4.164e-05	0.492736	320.077	0.742629	TF	LjSGA_072202.1	Lj3g3v0681710.1
Ljwgs_075859.1_at	Ljwgs_075859.1_at	Lotus japonicus similar to At1g71930: NAM-like protein	10	0.959621	2.04423	6.36e-06	0.489183	355.1	0.738943	TF	LjSGA_075859.1	Lj5g3v1854500.1
Ljwgs_080276.1_at	Ljwgs_080276.1_at	Lotus japonicus similar to At3g13850: putative protein	10	0.959621	2.04423	6.36e-06	0.489183	355.1	0.738943	TF	LjSGA_080276.1	Lj3g3v0312140.1
Ljwgs_120786.1_at	Ljwgs_120786.1_at	Lotus japonicus similar to Q9M6E0: (Q9M6E0) DNA-BINDING PROTEIN 4 (FRAGMENT)	11	0.907613	2.03931	2.255e-05	0.490361	335.909	0.740172	TF	LjSGA_120786.1	Lj0g3v0330909.1
Ljwgs_137192.1_at	Ljwgs_137192.1_at	NA	10	0.959621	2.04423	6.36e-06	0.489183	355.1	0.738943	TF	LjSGA_137192.1	Lj0g3v0171479.1
Ljwgs_147332.1_at	Ljwgs_147332.1_at	NA	10	0.959621	2.04423	6.36e-06	0.489183	355.1	0.738943	TF	LjSGA_147332.1	Lj0g3v0085519.1
Ljwgs_038312.2_at	Ljwgs_038312.2_at	Lotus japonicus similar to At3g47620: unknown protein	11	0.907613	2.03931	2.255e-05	0.490361	335.909	0.740172	TF	LjT43G14.80.r2.a	Lj0g3v0040729.1
Ljwgs_042891.1_at	Ljwgs_042891.1_at	NA	11	0.907613	2.03931	2.255e-05	0.490361	335.909	0.740172	TF	chr1.CM0001.80.r2.a	Lj1g3v3646480.1
chr1.CM0009.11.1_at	chr1.CM0009.11.1_at	Lotus japonicus similar to TG21_TOBAC: (O24160) TGACG-SEQUENCE SPECIFIC DNA-BINDING PRO	14	0.894696	2.02457	2.813e-05	0.493932	331.143	0.743857	TF	chr1.CM0009.80.r2.d	Lj1g3v4141650.1
chr1.TM0220.12_s_at	chr1.TM0220.12_s_at	Lotus japonicus similar to At3g02550: unknown protein	11	0.907613	2.03931	2.255e-05	0.490361	335.909	0.740172	TF	chr1.CM0017.40.r2.m	Lj1g3v3317390.1
chr1.CM0023.10_at	chr1.CM0023.10_at	Lotus japonicus similar to At5g62470: MYB96 transcription factor-like protein	12	0.928636	2.0344	1.474e-05	0.491546	343.667	0.7414	TF	chr1.CM0023.320.r2.m	Lj1g3v0488960.1
chr1.CM0361.1_at	chr1.CM0361.1_at	Lotus japonicus similar to At2g35940: putative homeodomain transcription factor	10	0.948509	2.04423	8.46e-06	0.489183	351	0.738943	TF	chr1.CM0029.400.r2.m	Lj1g3v4752480.1
chr1.CM0032.32_at	chr1.CM0032.32_at	Lotus japonicus similar to At5g64811: WRKY transcription factor 51 (WRKY51)	10	0.959621	2.04423	6.36e-06	0.489183	355.1	0.738943	TF	chr1.CM0032.170.r2.d	Lj1g3v1220240.1
Ljwgs_132897.1_s_at	Ljwgs_132897.1_s_at	Lotus japonicus similar to At2g46590: DOF zinc finger like protein	23	0.564157	1.98034	0.00080317	0.504963	209.174	0.754914	TF	chr1.CM0105.1180.r2.d	Lj1g3v5038160.1
chr1.CM0105.86_at	chr1.CM0105.86_at	NA	6	0.944444	2.06388	3.3e-06	0.484524	349.5	0.734029	TF	chr1.CM0105.1790.r2.m	Lj1g3v5061020.1
Ljwgs_061861.1_at	Ljwgs_061861.1_at	Lotus japonicus similar to At4g32980: homeobox gene ATH1	13	0.864707	2.02948	4.164e-05	0.492736	320.077	0.742629	TF	chr1.CM0133.330.r2.m	Lj1g3v1785910.1
chr1.CM0215.10_at	chr1.CM0215.10_at	Lotus japonicus similar to At3g02380: unknown protein	14	0.854626	2.02457	4.965e-05	0.493932	316.357	0.743857	TF	chr1.CM0215.30.r2.d	Lj0g3v0340909.1
chr1.CM0269.8_at	chr1.CM0269.8_at	NA	11	0.907613	2.03931	2.255e-05	0.490361	335.909	0.740172	TF	chr1.CM0269.100.r2.d	Lj1g3v4083180.1
chr1.CM0318.56_at	chr1.CM0318.56_at	Lotus japonicus similar to At3g57600: AP2 transcription factor - like protein	10	0.959621	2.04423	6.36e-06	0.489183	355.1	0.738943	TF	chr1.CM0318.160.r2.d	Lj0g3v0157669.1
chr1.CM0320.45_at	chr1.CM0320.45_at	Lotus japonicus similar to At3g56400: putative DNA-binding protein	12	0.900632	2.0344	2.677e-05	0.491546	333.333	0.7414	TF	chr1.CM0320.110.r2.d	Lj1g3v1134110.1
Ljwgs_035034.1_s_at	Ljwgs_035034.1_s_at	Lotus japonicus similar to At4g02670: putative zinc finger protein	3	0.909836	2.09337	1.02e-06	0.4777	334	0.726658	TF	chr1.CM0322.250.r2.m	Lj1g3v4447050.1
