# Supplementary material for: Use of transcriptomics and co-expression networks to analyze the interconnections between nitrogen assimilation and photorespiratory metabolism
Source: J Exp Bot. 2016 Apr 25;67(10):3095–108. doi: 10.1093/jxb/erw170 (PMC4867901; doi:10.1093/jxb/erw170)
Supplement: Supplementary Data [file supp_erw170_Supplementary_table_S12.xls]

## Sheet: 1
Supplementary Table S12. Data resulting of co-expression network analysis of photorespiratory genes, genes of the primary nitrogen assimilation and transcription factors (from the Supplementary Tables S3 and S6) that indicate the degree of connection between nitrogen and photorespiratory genes with these transcription factors.
Probeset	Gene	Description	Degree	TopologicalCoefficient	AverageShortestPathLength	BetweennessCentrality	ClosenessCentrality	NeighborhoodConnectivity	Radiality	Pathway	Kazusa2.5	Kazusa3.0
Ljwgs_121486.1_at	Ljwgs_121486.1_at	NA	31	0.580645	1.27907	0.177929	0.781818	7.96774	0.906977	TF	chr2.CM0021.550.r2.m	Lj2g3v1984810.1
Ljwgs_035337.1_at	Ljwgs_035337.1_at	Lotus japonicus similar to At5g63430: putative protein	31	0.580645	1.27907	0.177929	0.781818	7.96774	0.906977	TF	LjSGA_035337.1	Lj0g3v0261399.1
Ljwgs_142668.1_at	Ljwgs_142668.1_at	Lotus japonicus similar to At4g02990: unknown protein	30	0.597222	1.32558	0.155227	0.754386	8.16667	0.891473	TF	LjSGA_142668.1	Lj2g3v2197630.1
chr2.CM0132.46_at	chr2.CM0132.46_at	Lotus japonicus similar to At4g37850: putative bHLH transcription factor (bHLH025)	23	0.713768	1.65116	0.0674263	0.605634	9.56522	0.782946	TF	chr2.CM0021.370.r2.m	Lj2g3v1984450.1
Ljwgs_149102.1_s_at	Ljwgs_149102.1_s_at	Lotus japonicus similar to At4g12750: putative protein	17	0.887255	1.93023	0.0189355	0.518072	11.6471	0.689922	TF	chr4.CM0004.2040.r2.m	Lj4g3v3015070.1
chr5.CM0048.61_at	chr5.CM0048.61_at	Lotus japonicus similar to At1g09530: putative transcription factor BHLH8	17	0.877451	1.93023	0.0204198	0.518072	11.5294	0.689922	TF	chr5.CM0048.80.r2.d	Lj5g3v1533330.1
Ljwgs_015129.1_at	Ljwgs_015129.1_at	NA	16	0.916667	1.97674	0.0145661	0.505882	12	0.674419	TF	LjSGA_015129.1	Lj3g3v0028580.1
chr5.CM0909.32_at	chr5.CM0909.32_at	Lotus japonicus similar to At5g10030: bZip transcription factor OBF4 AtbZip57	15	0.944444	2.02326	0.0111058	0.494253	12.3333	0.658915	TF	chr5.CM0909.500.r2.m	Lj5g3v1697630.1
Ljwgs_071388.1_at	Ljwgs_071388.1_at	NA	15	0.927778	2.02326	0.0123527	0.494253	12.1333	0.658915	TF	LjSGA_071388.1	Lj4g3v0973380.1
chr1.CM0375.38_at	chr1.CM0375.38_at	NA	14	0.958333	2.06977	0.00913134	0.483146	12.5	0.643411	TF	chr1.CM0375.200.r2.m	Lj1g3v4450520.1
chr5.CM0052.19_at	chr5.CM0052.19_at	NA	14	0.958333	2.06977	0.00913134	0.483146	12.5	0.643411	TF	chr5.CM0052.670.r2.d	Lj5g3v1937400.1
Ljwgs_033155.1_at	Ljwgs_033155.1_at	Lotus japonicus similar to At1g32640: transcription factor like protein, BHLH6	13	0.942308	2.11628	0.00886919	0.472527	12.3077	0.627907	TF	LjSGA_033155.1	Lj0g3v0136069.1
Ljwgs_147347.1_s_at	Ljwgs_147347.1_s_at	Lotus japonicus similar to At5g61380: pseudo-response regulator 1	11	1	2.2093	0.00468524	0.452632	13	0.596899	TF	chr4.CM0087.500.r2.m	Lj4g3v1658890.2
TM0684.53_at	LjPglP2	Lotus japonicus similar to At5g36700: N-glyceraldehyde-2-phosphotransferase-like	13	0.6	1.69767	0.0180867	0.589041	19	0.767442	PR	chr1.CM0393.360.r2.d	Lj1g3v2842370.1
chr2.CM0008.66_at	LjGGT	Lotus japonicus similar to At1g70580: putative alanine aminotransferase	13	0.6	1.69767	0.0180867	0.589041	19	0.767442	PR	chr2.CM0008.660.r2.m	Lj2g3v1415440.1
Ljwgs_010991.0.1_at	LjGDC-H1	Lotus japonicus similar to At2g35370: glycine decarboxylase complex H-protein	13	0.6	1.69767	0.0180867	0.589041	19	0.767442	PR	chr2.CM0021.680.r2.m	Lj4g3v1152920.1
Ljwgs_022333.1_s_at	LjSHM1	Lotus japonicus similar to GLYM_PEA: (P34899) SERINE HYDROXYMETHYLTRANSFERASE, MITOCHON	13	0.6	1.69767	0.0180867	0.589041	19	0.767442	PR	chr2.CM0177.310.r2.m	Lj2g3v1467880.1
chr3.CM0226.44_at	LjGlyK2	NA	13	0.6	1.69767	0.0180867	0.589041	19	0.767442	PR	chr3.CM0226.250.r2.m	Lj3g3v2247080.1
Ljwgs_038509.1_at	LjGO2	Lotus japonicus similar to At3g14415: glycolate oxidase like protein, 3 -partial	13	0.6	1.69767	0.0180867	0.589041	19	0.767442	PR	chr3.LjT36L22.30.r2.a	Lj3g3v1048900.2
TM1304.24_at	LjGDC-T	Lotus japonicus similar to At1g11860: aminomethyltransferase-like precursor protein	13	0.6	1.69767	0.0180867	0.589041	19	0.767442	PR	chr6.LjT01P07.10.r2.d	Lj6g3v1849480.2
Ljwgs_011418.2_at	LjHPR	Lotus japonicus similar to At1g68010: hydroxypyruvate reductase (HPR)	13	0.6	1.69767	0.0180867	0.589041	19	0.767442	PR	LjSGA_011418.2	Lj5g3v2242500.1
Ljwgs_028307.1_at	LjPglP1	Lotus japonicus similar to At5g36790: p-nitrophenylphosphatase-like protein	13	0.6	1.69767	0.0180867	0.589041	19	0.767442	PR	LjSGA_028307.1	Lj1g3v2842370.1
Ljwgs_079709.1_at	LjSGAT2	NA	10	0.66	1.83721	0.0103818	0.544304	20.8	0.72093	PR	chr2.LjB15M17.30.r2.m	Lj2g3v3058530.1
chr6.CM0055.71_at	LjDiT2.1	Lotus japonicus similar to At5g64290: 2-oxoglutarate malate translocator	6	0.794444	2.02326	0.00306479	0.494253	24.8333	0.658915	PR	chr6.CM0055.990.r2.d	Lj6g3v2204740.1
Ljwgs_040856.1_s_at	LjGDC-P1	Lotus japonicus similar to At4g33010: P-Protein - like protein	3	0.988889	2.16279	0.00014647	0.462366	30.6667	0.612403	PR	chr5.CM0019.20.r2.m	Lj5g3v0404800.1
chr5.CM0089.81_at	LjDiT1	Lotus japonicus similar to At5g12860: 2-oxoglutarate malate translocator precursor -like protein	3	0.988889	2.16279	0.00014647	0.462366	30.6667	0.612403	PR	chr5.CM0089.610.r2.d
chr5.CM0569.17.1_at	LjGDC-P2	Lotus japonicus similar to At4g33010: P-Protein - like protein	3	0.988889	2.16279	0.00014647	0.462366	30.6667	0.612403	PR	chr5.LjT34K16.170.r2.m	Lj5g3v0404800.1
TM1765.11_s_at	LjGLN2	Lotus japonicus similar to At5g35630: glutamate-ammonia ligase (EC 6.3.1.2) precursor, chloroplast (clone lambdaAtgsl1) (pir||S18600)	3	0.988889	2.16279	0.00014647	0.462366	30.6667	0.612403	PR	chr6.CM0139.890.r2.m	Lj6g3v1887800.1
Ljwgs_012620.2_s_at	LjNPF	Lotus japonicus similar to At3g21670: nitrate transporter	13	0.6	1.69767	0.0180867	0.589041	19	0.767442	N	chr2.CM0826.350.r2.m	Lj2g3v2899930.1
TM1307.9.1_s_at	LjASN2	Lotus japonicus similar to At3g47340: glutamine-dependent asparagine synthetase	13	0.6	1.69767	0.0180867	0.589041	19	0.767442	N	LjT47C13.80.r2.d	Lj2g3v2291670.1
Ljwgs_019948.1_at	LjAMT	Lotus japonicus similar to At2g38290: putative ammonium transporter	11	0.642424	1.7907	0.012244	0.558442	20.2727	0.736434	N	chr4.LjB06H14.30.r2.m	Lj4g3v2846240.1
Ljwgs_003146.1_at	LjNPF	Lotus japonicus similar to At5g13400: peptide transporter - like protein	11	0.642424	1.7907	0.012244	0.558442	20.2727	0.736434	N	chr1.CM0017.480.r2.a	Lj1g3v3329140.1
chr4.CM0161.9_at	LjNRT2	Lotus japonicus similar to At1g12940: nitrate transporter, putative	10	0.66	1.83721	0.0102013	0.544304	20.8	0.72093	N	chr4.CM0161.180.r2.d	Lj4g3v1085060.1
chr2.CM0304.49_at	LjNPF	Lotus japonicus similar to At1g12110: nitrate chlorate transporter CHL1	7	0.695238	1.97674	0.00541329	0.505882	21.8571	0.674419	N	chr2.CM0021.3040.r2.d	Lj2g3v2014180.1
Ljwgs_015806.2_s_at	LjGLN1.2	Lotus japonicus similar to At5g37600: glutamate--ammonia ligase	5	0.846667	2.06977	0.0017925	0.483146	26.4	0.643411	N	chr6.CM0014.300.r2.m	Lj0g3v0335159.1
CM1488.48_at	LjGDH4	Lotus japonicus similar to At1g51720: hypothetical protein	4	0.925	2.11628	0.00065432	0.472527	28.75	0.627907	N	chr3.CM1488.250.r2.d	Lj0g3v0102829.1
Ljwgs_007386.2_at	LjAAT	Lotus japonicus similar to Q42803: (Q42803) MITOCHONDRIAL ASPARTATE AMINOTRANSFERASE PR	4	0.925	2.11628	0.00065432	0.472527	28.75	0.627907	N	chr3.LjT39G17.80.r2.m	Lj3g3v1517550.2
chr4.CM0247.21.1_s_at	LjNPF	Lotus japonicus similar to At1g32450: peptide transporter PTR2-B, putative	4	0.925	2.11628	0.00065432	0.472527	28.75	0.627907	N	chr4.CM0247.130.r2.m	Lj4g3v1151760.1
Ljwgs_037992.1_at	LjGLT2	Lotus japonicus similar to At5g53460: NADH-dependent glutamate synthase	4	0.925	2.11628	0.00065432	0.472527	28.75	0.627907	N	LjSGA_037992.1	Lj0g3v0129059.1
Ljwgs_028040.1_at	LjAMT1	Lotus japonicus similar to Q9FVN0: (Q9FVN0) AMMONIUM TRANSPORTER	4	0.925	2.11628	0.00065432	0.472527	28.75	0.627907	N	LjT39G18.100.r2.m	Lj0g3v0038059.1
Ljwgs_057547.1_at	LjNPF	NA	4	0.925	2.11628	0.00065432	0.472527	28.75	0.627907	N	chr2.CM0021.2200.r2.m	Lj4g3v1273920.1
Ljwgs_035611.1_at	LjGLT1	Lotus japonicus similar to At5g53460: NADH-dependent glutamate synthase	3	0.988889	2.16279	0.00014647	0.462366	30.6667	0.612403	N	LjSGA_035611.1	Lj0g3v0129059.1
Ljwgs_110862.1_s_at	LjAAT	NA	3	0.988889	2.16279	0.00014647	0.462366	30.6667	0.612403	N	chr1.CM1664.360.r2.d	Lj1g3v2050900.1
Ljwgs_019675.1_at	LjNRT2	Lotus japonicus similar to At5g14570: high affinity nitrate transporter - like protein	2	1	2.2093	3.572e-05	0.452632	31	0.596899	N	chr1.CM0001.20.r2.a	Lj1g3v3646440.1
